# Supplementary material for: Bis[N-(2-hy­droxy­eth­yl)-N-propyl­dithio­carbamato-κ2 S,S′]bis­(4-{[(pyridin-4-yl­methyl­idene)hydrazinyl­idene]meth­yl}pyridine-κN 1)cadmium
Source: Acta Crystallogr Sect E Struct Rep Online. 2011 Feb 12;67(Pt 3):m320–1. doi: 10.1107/S1600536811004508 (PMC3052135; doi:10.1107/S1600536811004508)
Supplement: Supplementary file 1 [file e-67-0m320-sup1.cif]

##############################################################################
###                                                                        ###
###        Electronic paper (Acta Crystallographica Section E)             ###
###                                                                        ###
##############################################################################
#                                                                            #
# This CIF contains the data in a paper accepted for publication in Acta     #
# Crystallographica Section E. It conforms to the requirements of Notes      #
# for Authors for Section E, and has been peer reviewed under the auspices   #
# of the IUCr Commission on Journals.                                        #
#                                                                            #
# Full details of the Crystallographic Information File format               #
# are given in the paper "The Crystallographic Information File (CIF):       #
# a New Standard Archive File for Crystallography" by S. R. Hall, F. H.      #
# Allen and I. D. Brown [Acta Cryst. (1991), A47, 655-685].                  #
#                                                                            #
# The current version of the core CIF dictionary is obtainable from          #
# ftp://ftp.iucr.org/pub/cif_core.dic. The current version number is 2.4.    #
#                                                                            #
# Software is freely available for graphical display of the structure(s) in  #
# this CIF.  For information consult the CIF home page http://www.iucr.org/  #
# cif/home.html                                                              #
#                                                                            #
# This file may be used for bona fide research purposes within the           #
# scientific community so long as proper attribution is given to the journal # 
# article from which it was obtained.                                        #
#                                                                            #
##############################################################################
                                             
data_global
_audit_creation_method     SHELXL-97
_journal_date_recd_electronic     2011-01-28
_journal_date_accepted     2011-02-07
_journal_name_full     'Acta Crystallographica, Section E'
_journal_year     2011
_journal_volume     67
_journal_issue      3
_journal_page_first     m320
_journal_page_last     m321
_journal_paper_category     QM
_journal_coeditor_code     HB5795
_publ_contact_author_name     ' Edward RT Tiekink '
_publ_contact_author_address
;
Department of Chemistry, University of Malaya,
50603 Kuala Lumpur, Malaysia
;
_publ_contact_author_email
;
edward.tiekink@gmail.com
;
_publ_contact_author_fax     ' (65) 6790 9801 '
_publ_contact_author_phone     ' (65) 6790 6775 '
_publ_section_title
;\
Bis[<i>N</i>-(2-hydroxyethyl)-<i>N</i>-propyldithiocarbamato-\k^2^<i>S</i>,\
<i>S</i>']bis(4-{[(pyridin-4-ylmethylidene)hydrazinylidene]methyl}pyridine-\
\k<i>N</i>^1^)cadmium
;
loop_
    _publ_author_name
    _publ_author_footnote
    _publ_author_address
    'Broker, Grant A. ' .
;
5959 FM 1960 Road West, Houston, Texas 77069, USA
;
    'Tiekink, Edward R. T.' .
;
Department of Chemistry, University of Malaya,
50603 Kuala Lumpur, Malaysia
;
_publ_section_synopsis     .
data_I
_audit_creation_method     SHELXL-97
_chemical_name_systematic
;
Bis[<i>N</i>-(2-hydroxyethyl)-<i>N</i>-propyldithiocarbamato-
\k^2^<i>S</i>,<i>S</i>']bis(4-{[(pyridin-4-
ylmethylidene)hydrazinylidene]methyl}pyridine-\k<i>N</i>^1^)cadmium
;
_chemical_name_common     ?
_chemical_formula_moiety     'C36 H44 Cd N10 O2 S4'
_chemical_formula_sum     'C36 H44 Cd N10 O2 S4'
_chemical_formula_iupac     '[Cd (C6 H12 N O S2)2 (C12 H10 N4)2]'
_chemical_formula_weight     889.45
_chemical_melting_point     ?
_symmetry_cell_setting     triclinic
_symmetry_space_group_name_H-M     'P -1'
_symmetry_space_group_name_Hall     '-P 1'
loop_
    _symmetry_equiv_pos_as_xyz
    'x, y, z'
    '-x, -y, -z'
_cell_length_a     8.532(3)
_cell_length_b     10.951(4)
_cell_length_c     11.184(5)
_cell_angle_alpha     79.59(3)
_cell_angle_beta     88.06(3)
_cell_angle_gamma     78.23(2)
_cell_volume     1006.2(7)
_cell_formula_units_Z     1
_cell_measurement_reflns_used     3485
_cell_measurement_theta_min     2.4
_cell_measurement_theta_max     30.3
_cell_measurement_temperature     98(2)
_exptl_crystal_description     plate
_exptl_crystal_colour     yellow
_exptl_crystal_size_max     0.25
_exptl_crystal_size_mid     0.16
_exptl_crystal_size_min     0.04
_exptl_crystal_density_diffrn     1.468
_exptl_crystal_density_meas     ?
_exptl_crystal_density_method     'not measured'
_exptl_crystal_F_000     458
_exptl_absorpt_coefficient_mu     0.796
_exptl_absorpt_correction_type     multi-scan
_exptl_absorpt_process_details     '(ABSCOR; Higashi, 1995)'
_exptl_absorpt_correction_T_min     0.719
_exptl_absorpt_correction_T_max     1
_exptl_special_details
;
;
_diffrn_ambient_temperature     98(2)
_diffrn_radiation_type     MoK\a
_diffrn_radiation_wavelength     0.71070
_diffrn_radiation_source     'fine-focus sealed tube'
_diffrn_radiation_monochromator     graphite
_diffrn_measurement_device_type     'Rigaku AFC12\K/SATURN724 CCD'
_diffrn_measurement_method     \w
_diffrn_detector_area_resol_mean     ?
_diffrn_reflns_number     10677
_diffrn_reflns_av_R_equivalents     0.023
_diffrn_reflns_av_sigmaI/netI     0.024
_diffrn_reflns_theta_min     2.4
_diffrn_reflns_theta_max     26.5
_diffrn_reflns_theta_full     26.5
_diffrn_measured_fraction_theta_max     0.995
_diffrn_measured_fraction_theta_full     0.995
_diffrn_reflns_limit_h_min     -10
_diffrn_reflns_limit_h_max     10
_diffrn_reflns_limit_k_min     -13
_diffrn_reflns_limit_k_max     12
_diffrn_reflns_limit_l_min     -14
_diffrn_reflns_limit_l_max     14
_diffrn_standards_number     0
_diffrn_standards_interval_count     0
_diffrn_standards_interval_time     ?
_diffrn_standards_decay_%     '< 1'
_refine_special_details
;
Refinement of <i>F</i>^2^ against ALL reflections. The weighted <i>R</i>-factor
<i>wR</i> and goodness of fit <i>S</i> are based on <i>F</i>^2^, conventional
<i>R</i>-factors <i>R</i> are based on <i>F</i>, with <i>F</i> set to zero for
negative <i>F</i>^2^. The threshold expression of <i>F</i>^2^ >
2\s(<i>F</i>^2^) is used only for calculating <i>R</i>-factors(gt) <i>etc</i>.
and is not relevant to the choice of reflections for refinement.
<i>R</i>-factors based on <i>F</i>^2^ are statistically about twice as large
as those based on <i>F</i>, and <i>R</i>- factors based on ALL data will be
even larger.
;
_reflns_number_total     4150
_reflns_number_gt     4009
_reflns_threshold_expression     I>2\s(I)
_refine_ls_structure_factor_coef     Fsqd
_refine_ls_matrix_type     full
_refine_ls_R_factor_all     0.026
_refine_ls_R_factor_gt     0.025
_refine_ls_wR_factor_gt     0.062
_refine_ls_wR_factor_ref     0.062
_refine_ls_goodness_of_fit_ref     1.08
_refine_ls_restrained_S_all     1.08
_refine_ls_number_reflns     4150
_refine_ls_number_parameters     245
_refine_ls_number_restraints     1
_refine_ls_hydrogen_treatment     mixed
_refine_ls_weighting_scheme     calc
_refine_ls_weighting_details
         'calc w=1/[\s^2^(Fo^2^)+(0.0288P)^2^+0.6008P] where P=(Fo^2^+2Fc^2^)/3'
_atom_sites_solution_hydrogens     geom
_atom_sites_solution_primary     direct
_atom_sites_solution_secondary     difmap
_refine_ls_shift/su_max     ?
_refine_ls_shift/su_max_lt     0.001
_refine_ls_shift/su_mean     0.000
_refine_diff_density_max     0.40
_refine_diff_density_min     -0.40
_refine_ls_extinction_method     none
_refine_ls_extinction_coef     ?
loop_
    _atom_type_symbol
    _atom_type_description
    _atom_type_scat_dispersion_real
    _atom_type_scat_dispersion_imag
    _atom_type_scat_source
    'C' 'C' 0.0033 0.0016
                         'International Tables Vol C Tables 4.2.6.8 and 6.1.1.4'
    'H' 'H' 0.0000 0.0000
                         'International Tables Vol C Tables 4.2.6.8 and 6.1.1.4'
    'Cd' 'Cd' -0.8075 1.2024
                         'International Tables Vol C Tables 4.2.6.8 and 6.1.1.4'
    'N' 'N' 0.0061 0.0033
                         'International Tables Vol C Tables 4.2.6.8 and 6.1.1.4'
    'O' 'O' 0.0106 0.0060
                         'International Tables Vol C Tables 4.2.6.8 and 6.1.1.4'
    'S' 'S' 0.1246 0.1234
                         'International Tables Vol C Tables 4.2.6.8 and 6.1.1.4'
_computing_data_collection
;
CrystalClear (Molecular Structure Corporation & Rigaku, 2005)
;
_computing_cell_refinement
;
CrystalClear (Molecular Structure Corporation & Rigaku, 2005)
;
_computing_data_reduction
;
CrystalClear (Molecular Structure Corporation & Rigaku, 2005)
;
_computing_structure_solution
                               'PATTY in DIRDIF (Beurskens <i>et al.</i>, 1992)'
_computing_structure_refinement     'SHELXL97 (Sheldrick, 2008)'
_computing_molecular_graphics
                       'ORTEPII (Johnson, 1976) and DIAMOND (Brandenburg, 2006)'
_computing_publication_material     'publCIF (Westrip, 2010)'
loop_
    _atom_site_type_symbol
    _atom_site_label
    _atom_site_fract_x
    _atom_site_fract_y
    _atom_site_fract_z
    _atom_site_U_iso_or_equiv
    _atom_site_adp_type
    _atom_site_calc_flag
    _atom_site_refinement_flags
    _atom_site_occupancy
    _atom_site_disorder_assembly
    _atom_site_disorder_group
    Cd Cd 0.5000 0.5000 0.5000 0.01706(6) Uani d S 1 . .
    S S1 0.67567(5) 0.26992(4) 0.55937(3) 0.01562(9) Uani d . 1 . .
    S S2 0.48740(5) 0.36286(4) 0.32801(4) 0.01587(9) Uani d . 1 . .
    O O1 0.88422(15) 0.05660(12) 0.17754(11) 0.0223(3) Uani d D 1 . .
    H H1o 0.954(2) 0.094(2) 0.1432(19) 0.033 Uiso d D 1 . .
    N N1 0.67484(15) 0.13324(12) 0.38469(11) 0.0120(3) Uani d . 1 . .
    N N2 0.26143(17) 0.42763(14) 0.61140(13) 0.0192(3) Uani d . 1 . .
    N N3 -0.25800(17) 0.36129(14) 0.82625(13) 0.0194(3) Uani d . 1 . .
    N N4 -0.37162(17) 0.28924(14) 0.87834(12) 0.0191(3) Uani d . 1 . .
    N N5 -0.88990(18) 0.19365(15) 1.06431(14) 0.0245(3) Uani d . 1 . .
    C C1 0.61822(18) 0.24449(15) 0.41986(14) 0.0135(3) Uani d . 1 . .
    C C2 0.62455(19) 0.10536(15) 0.26935(14) 0.0156(3) Uani d . 1 . .
    H H2A 0.5139 0.1526 0.2501 0.019 Uiso calc R 1 . .
    H H2B 0.6239 0.0138 0.2796 0.019 Uiso calc R 1 . .
    C C3 0.7325(2) 0.14035(16) 0.16368(15) 0.0196(3) Uani d . 1 . .
    H H3A 0.6824 0.1356 0.0866 0.024 Uiso calc R 1 . .
    H H3B 0.7465 0.2285 0.1601 0.024 Uiso calc R 1 . .
    C C4 0.79259(19) 0.03218(15) 0.45840(14) 0.0150(3) Uani d . 1 . .
    H H4A 0.8604 0.0717 0.5037 0.018 Uiso calc R 1 . .
    H H4B 0.8630 -0.0158 0.4033 0.018 Uiso calc R 1 . .
    C C5 0.7154(2) -0.05962(16) 0.54826(15) 0.0185(3) Uani d . 1 . .
    H H5A 0.6421 -0.0957 0.5043 0.022 Uiso calc R 1 . .
    H H5B 0.6517 -0.0137 0.6080 0.022 Uiso calc R 1 . .
    C C6 0.8430(2) -0.16666(17) 0.61485(17) 0.0239(4) Uani d . 1 . .
    H H6A 0.7911 -0.2254 0.6715 0.036 Uiso calc R 1 . .
    H H6B 0.9137 -0.1311 0.6602 0.036 Uiso calc R 1 . .
    H H6C 0.9059 -0.2121 0.5557 0.036 Uiso calc R 1 . .
    C C7 0.1257(2) 0.50814(17) 0.63223(18) 0.0254(4) Uani d . 1 . .
    H H7 0.1197 0.5963 0.6049 0.031 Uiso calc R 1 . .
    C C8 -0.0057(2) 0.46933(17) 0.69130(17) 0.0238(4) Uani d . 1 . .
    H H8 -0.0989 0.5297 0.7041 0.029 Uiso calc R 1 . .
    C C9 0.0008(2) 0.34018(16) 0.73174(14) 0.0169(3) Uani d . 1 . .
    C C10 0.1403(2) 0.25663(16) 0.70970(16) 0.0203(3) Uani d . 1 . .
    H H10 0.1493 0.1679 0.7352 0.024 Uiso calc R 1 . .
    C C11 0.2661(2) 0.30418(16) 0.65018(16) 0.0205(3) Uani d . 1 . .
    H H11 0.3608 0.2458 0.6362 0.025 Uiso calc R 1 . .
    C C12 -0.1326(2) 0.28869(16) 0.79403(14) 0.0177(3) Uani d . 1 . .
    H H12 -0.1255 0.1995 0.8107 0.021 Uiso calc R 1 . .
    C C13 -0.5012(2) 0.35972(17) 0.90688(15) 0.0200(3) Uani d . 1 . .
    H H13 -0.5119 0.4492 0.8929 0.024 Uiso calc R 1 . .
    C C14 -0.6338(2) 0.30118(17) 0.96168(14) 0.0188(3) Uani d . 1 . .
    C C15 -0.7640(2) 0.37321(18) 1.01209(17) 0.0248(4) Uani d . 1 . .
    H H15 -0.7681 0.4604 1.0127 0.030 Uiso calc R 1 . .
    C C16 -0.8877(2) 0.31554(19) 1.06143(17) 0.0269(4) Uani d . 1 . .
    H H16 -0.9762 0.3659 1.0952 0.032 Uiso calc R 1 . .
    C C17 -0.7628(2) 0.12403(18) 1.01712(16) 0.0247(4) Uani d . 1 . .
    H H17 -0.7612 0.0367 1.0192 0.030 Uiso calc R 1 . .
    C C18 -0.6341(2) 0.17338(18) 0.96559(16) 0.0228(4) Uani d . 1 . .
    H H18 -0.5468 0.1206 0.9332 0.027 Uiso calc R 1 . .
loop_
    _atom_site_aniso_label
    _atom_site_aniso_U_11
    _atom_site_aniso_U_22
    _atom_site_aniso_U_33
    _atom_site_aniso_U_12
    _atom_site_aniso_U_13
    _atom_site_aniso_U_23
    Cd 0.01757(10) 0.01303(10) 0.02083(10) -0.00255(7) 0.00354(7) -0.00493(7)
    S1 0.0170(2) 0.01481(19) 0.01487(19) -0.00153(15) -0.00065(15) -0.00389(15)
    S2 0.0170(2) 0.01234(19) 0.0169(2) -0.00014(15) -0.00203(15) -0.00179(15)
    O1 0.0183(6) 0.0224(6) 0.0251(6) -0.0043(5) 0.0080(5) -0.0026(5)
    N1 0.0114(6) 0.0119(6) 0.0122(6) -0.0014(5) -0.0004(5) -0.0016(5)
    N2 0.0185(7) 0.0181(7) 0.0218(7) -0.0050(6) 0.0034(6) -0.0048(6)
    N3 0.0178(7) 0.0218(7) 0.0184(7) -0.0064(6) 0.0024(5) -0.0007(6)
    N4 0.0188(7) 0.0228(7) 0.0161(7) -0.0080(6) 0.0024(5) -0.0003(6)
    N5 0.0222(8) 0.0305(9) 0.0219(8) -0.0094(7) 0.0047(6) -0.0035(6)
    C1 0.0114(7) 0.0144(8) 0.0147(7) -0.0042(6) 0.0032(6) -0.0014(6)
    C2 0.0165(8) 0.0145(8) 0.0158(8) -0.0018(6) 0.0002(6) -0.0037(6)
    C3 0.0222(9) 0.0195(8) 0.0156(8) -0.0012(7) 0.0027(6) -0.0030(6)
    C4 0.0127(7) 0.0138(8) 0.0169(8) 0.0004(6) -0.0007(6) -0.0020(6)
    C5 0.0167(8) 0.0168(8) 0.0210(8) -0.0043(7) 0.0009(6) -0.0003(6)
    C6 0.0224(9) 0.0202(9) 0.0266(9) -0.0051(7) -0.0034(7) 0.0044(7)
    C7 0.0230(9) 0.0162(8) 0.0348(10) -0.0033(7) 0.0087(8) -0.0008(7)
    C8 0.0174(9) 0.0198(9) 0.0320(10) -0.0012(7) 0.0055(7) -0.0023(7)
    C9 0.0168(8) 0.0207(8) 0.0146(8) -0.0062(7) 0.0003(6) -0.0039(6)
    C10 0.0217(9) 0.0158(8) 0.0245(9) -0.0048(7) 0.0021(7) -0.0055(7)
    C11 0.0193(8) 0.0175(8) 0.0259(9) -0.0031(7) 0.0036(7) -0.0083(7)
    C12 0.0181(8) 0.0198(8) 0.0153(8) -0.0055(7) -0.0024(6) -0.0015(6)
    C13 0.0198(9) 0.0213(9) 0.0178(8) -0.0049(7) 0.0006(6) 0.0003(7)
    C14 0.0171(8) 0.0241(9) 0.0146(8) -0.0054(7) 0.0000(6) -0.0003(6)
    C15 0.0238(9) 0.0215(9) 0.0283(9) -0.0043(7) 0.0040(7) -0.0039(7)
    C16 0.0206(9) 0.0304(10) 0.0290(10) -0.0037(8) 0.0076(7) -0.0062(8)
    C17 0.0255(9) 0.0246(9) 0.0260(9) -0.0096(8) 0.0052(7) -0.0056(7)
    C18 0.0216(9) 0.0248(9) 0.0229(9) -0.0054(7) 0.0045(7) -0.0067(7)
_geom_special_details
;
All s.u.'s (except the s.u. in the dihedral angle between two l.s. planes) are
estimated using the full covariance matrix. The cell s.u.'s are taken into
account individually in the estimation of s.u.'s in distances, angles and
torsion angles; correlations between s.u.'s in cell parameters are only used
when they are defined by crystal symmetry. An approximate (isotropic)
treatment of cell s.u.'s is used for estimating s.u.'s involving l.s. planes.
;
loop_
    _geom_bond_atom_site_label_1
    _geom_bond_atom_site_label_2
    _geom_bond_site_symmetry_2
    _geom_bond_distance
    _geom_bond_publ_flag
    Cd S1 . 2.6379(10) y
    Cd S2 . 2.6626(10) y
    Cd N2 . 2.5403(17) y
    Cd S1 2_666 2.6379(10) ?
    Cd S2 2_666 2.6626(10) ?
    Cd N2 2_666 2.5403(17) ?
    S1 C1 . 1.7369(17) ?
    S2 C1 . 1.7286(18) ?
    O1 C3 . 1.421(2) ?
    O1 H1o . 0.835(10) ?
    N1 C1 . 1.339(2) ?
    N1 C2 . 1.475(2) ?
    N1 C4 . 1.479(2) ?
    N2 C11 . 1.336(2) ?
    N2 C7 . 1.347(2) ?
    N3 C12 . 1.280(2) ?
    N3 N4 . 1.418(2) ?
    N4 C13 . 1.279(2) ?
    N5 C16 . 1.333(3) ?
    N5 C17 . 1.344(2) ?
    C2 C3 . 1.516(2) ?
    C2 H2A . 0.9900 ?
    C2 H2B . 0.9900 ?
    C3 H3A . 0.9900 ?
    C3 H3B . 0.9900 ?
    C4 C5 . 1.521(2) ?
    C4 H4A . 0.9900 ?
    C4 H4B . 0.9900 ?
    C5 C6 . 1.527(2) ?
    C5 H5A . 0.9900 ?
    C5 H5B . 0.9900 ?
    C6 H6A . 0.9800 ?
    C6 H6B . 0.9800 ?
    C6 H6C . 0.9800 ?
    C7 C8 . 1.385(2) ?
    C7 H7 . 0.9500 ?
    C8 C9 . 1.395(2) ?
    C8 H8 . 0.9500 ?
    C9 C10 . 1.390(2) ?
    C9 C12 . 1.471(2) ?
    C10 C11 . 1.386(2) ?
    C10 H10 . 0.9500 ?
    C11 H11 . 0.9500 ?
    C12 H12 . 0.9500 ?
    C13 C14 . 1.475(2) ?
    C13 H13 . 0.9500 ?
    C14 C15 . 1.391(2) ?
    C14 C18 . 1.393(3) ?
    C15 C16 . 1.388(3) ?
    C15 H15 . 0.9500 ?
    C16 H16 . 0.9500 ?
    C17 C18 . 1.385(2) ?
    C17 H17 . 0.9500 ?
    C18 H18 . 0.9500 ?
loop_
    _geom_angle_atom_site_label_1
    _geom_angle_atom_site_label_2
    _geom_angle_atom_site_label_3
    _geom_angle_site_symmetry_1
    _geom_angle_site_symmetry_3
    _geom_angle
    _geom_angle_publ_flag
    N2 Cd N2 2_666 . 180 ?
    N2 Cd S1 2_666 . 89.42(4) ?
    N2 Cd S1 . . 90.58(4) ?
    N2 Cd S1 2_666 2_666 90.58(4) ?
    N2 Cd S1 . 2_666 89.42(4) ?
    S1 Cd S1 . 2_666 180 ?
    N2 Cd S2 2_666 . 87.62(4) ?
    N2 Cd S2 . . 92.38(4) ?
    S1 Cd S2 . . 68.83(3) y
    S1 Cd S2 2_666 . 111.17(3) ?
    N2 Cd S2 2_666 2_666 92.38(4) ?
    N2 Cd S2 . 2_666 87.62(4) ?
    S1 Cd S2 . 2_666 111.17(3) ?
    S1 Cd S2 2_666 2_666 68.83(3) ?
    S2 Cd S2 . 2_666 180 ?
    C1 S1 Cd . . 86.05(6) ?
    C1 S2 Cd . . 85.43(6) ?
    C3 O1 H1o . . 109.5(16) ?
    C1 N1 C2 . . 121.74(13) ?
    C1 N1 C4 . . 121.96(13) ?
    C2 N1 C4 . . 116.29(13) ?
    C11 N2 C7 . . 116.95(15) ?
    C11 N2 Cd . . 119.88(11) ?
    C7 N2 Cd . . 123.16(11) ?
    C12 N3 N4 . . 110.47(14) ?
    C13 N4 N3 . . 111.93(14) ?
    C16 N5 C17 . . 116.98(16) ?
    N1 C1 S2 . . 120.59(12) ?
    N1 C1 S1 . . 119.77(12) ?
    S2 C1 S1 . . 119.64(10) ?
    N1 C2 C3 . . 113.01(13) ?
    N1 C2 H2A . . 109.0 ?
    C3 C2 H2A . . 109.0 ?
    N1 C2 H2B . . 109.0 ?
    C3 C2 H2B . . 109.0 ?
    H2A C2 H2B . . 107.8 ?
    O1 C3 C2 . . 110.27(14) ?
    O1 C3 H3A . . 109.6 ?
    C2 C3 H3A . . 109.6 ?
    O1 C3 H3B . . 109.6 ?
    C2 C3 H3B . . 109.6 ?
    H3A C3 H3B . . 108.1 ?
    N1 C4 C5 . . 113.22(13) ?
    N1 C4 H4A . . 108.9 ?
    C5 C4 H4A . . 108.9 ?
    N1 C4 H4B . . 108.9 ?
    C5 C4 H4B . . 108.9 ?
    H4A C4 H4B . . 107.7 ?
    C4 C5 C6 . . 110.58(14) ?
    C4 C5 H5A . . 109.5 ?
    C6 C5 H5A . . 109.5 ?
    C4 C5 H5B . . 109.5 ?
    C6 C5 H5B . . 109.5 ?
    H5A C5 H5B . . 108.1 ?
    C5 C6 H6A . . 109.5 ?
    C5 C6 H6B . . 109.5 ?
    H6A C6 H6B . . 109.5 ?
    C5 C6 H6C . . 109.5 ?
    H6A C6 H6C . . 109.5 ?
    H6B C6 H6C . . 109.5 ?
    N2 C7 C8 . . 123.52(17) ?
    N2 C7 H7 . . 118.2 ?
    C8 C7 H7 . . 118.2 ?
    C7 C8 C9 . . 119.02(16) ?
    C7 C8 H8 . . 120.5 ?
    C9 C8 H8 . . 120.5 ?
    C10 C9 C8 . . 117.67(15) ?
    C10 C9 C12 . . 118.88(15) ?
    C8 C9 C12 . . 123.44(16) ?
    C11 C10 C9 . . 119.30(16) ?
    C11 C10 H10 . . 120.3 ?
    C9 C10 H10 . . 120.3 ?
    N2 C11 C10 . . 123.54(16) ?
    N2 C11 H11 . . 118.2 ?
    C10 C11 H11 . . 118.2 ?
    N3 C12 C9 . . 121.48(16) ?
    N3 C12 H12 . . 119.3 ?
    C9 C12 H12 . . 119.3 ?
    N4 C13 C14 . . 119.59(16) ?
    N4 C13 H13 . . 120.2 ?
    C14 C13 H13 . . 120.2 ?
    C15 C14 C18 . . 117.63(16) ?
    C15 C14 C13 . . 120.38(16) ?
    C18 C14 C13 . . 121.99(16) ?
    C16 C15 C14 . . 118.89(17) ?
    C16 C15 H15 . . 120.6 ?
    C14 C15 H15 . . 120.6 ?
    N5 C16 C15 . . 123.90(17) ?
    N5 C16 H16 . . 118.0 ?
    C15 C16 H16 . . 118.0 ?
    N5 C17 C18 . . 123.21(17) ?
    N5 C17 H17 . . 118.4 ?
    C18 C17 H17 . . 118.4 ?
    C17 C18 C14 . . 119.38(17) ?
    C17 C18 H18 . . 120.3 ?
    C14 C18 H18 . . 120.3 ?
loop_
    _geom_torsion_atom_site_label_1
    _geom_torsion_atom_site_label_2
    _geom_torsion_atom_site_label_3
    _geom_torsion_atom_site_label_4
    _geom_torsion_site_symmetry_1
    _geom_torsion_site_symmetry_2
    _geom_torsion_site_symmetry_3
    _geom_torsion_site_symmetry_4
    _geom_torsion
    _geom_torsion_publ_flag
    N2 Cd S1 C1 2_666 . . . -86.27(7) ?
    N2 Cd S1 C1 . . . . 93.73(7) ?
    S1 Cd S1 C1 2_666 . . . 10E1(10)
                                    ?
    S2 Cd S1 C1 . . . . 1.40(5) ?
    S2 Cd S1 C1 2_666 . . . -178.60(5) ?
    N2 Cd S2 C1 2_666 . . . 88.89(7) ?
    N2 Cd S2 C1 . . . . -91.11(7) ?
    S1 Cd S2 C1 . . . . -1.41(5) ?
    S1 Cd S2 C1 2_666 . . . 178.59(5) ?
    S2 Cd S2 C1 2_666 . . .  -3E1(10)
                                     ?
    N2 Cd N2 C11 2_666 . . .  -15E1(10)
                                       ?
    S1 Cd N2 C11 . . . . -10.78(13) ?
    S1 Cd N2 C11 2_666 . . . 169.22(13) ?
    S2 Cd N2 C11 . . . . 58.06(13) ?
    S2 Cd N2 C11 2_666 . . . -121.94(13) ?
    N2 Cd N2 C7 2_666 . . .  4E1(10)
                                    ?
    S1 Cd N2 C7 . . . . 170.58(14) ?
    S1 Cd N2 C7 2_666 . . . -9.42(14) ?
    S2 Cd N2 C7 . . . . -120.58(14) ?
    S2 Cd N2 C7 2_666 . . . 59.42(14) ?
    C12 N3 N4 C13 . . . . -177.28(14) ?
    C2 N1 C1 S2 . . . . -2.1(2) ?
    C4 N1 C1 S2 . . . . 177.14(10) ?
    C2 N1 C1 S1 . . . . 177.52(10) ?
    C4 N1 C1 S1 . . . . -3.2(2) ?
    Cd S2 C1 N1 . . . . -178.09(12) ?
    Cd S2 C1 S1 . . . . 2.29(8) ?
    Cd S1 C1 N1 . . . . 178.07(12) ?
    Cd S1 C1 S2 . . . . -2.31(8) ?
    C1 N1 C2 C3 . . . . 91.28(18) ?
    C4 N1 C2 C3 . . . . -87.99(17) ?
    N1 C2 C3 O1 . . . . 70.19(17) ?
    C1 N1 C4 C5 . . . . 90.95(18) ?
    C2 N1 C4 C5 . . . . -89.78(16) ?
    N1 C4 C5 C6 . . . . 175.96(13) ?
    C11 N2 C7 C8 . . . . 0.3(3) ?
    Cd N2 C7 C8 . . . . 179.02(14) ?
    N2 C7 C8 C9 . . . . -0.1(3) ?
    C7 C8 C9 C10 . . . . -0.3(3) ?
    C7 C8 C9 C12 . . . . -179.20(17) ?
    C8 C9 C10 C11 . . . . 0.5(2) ?
    C12 C9 C10 C11 . . . . 179.47(15) ?
    C7 N2 C11 C10 . . . . -0.1(3) ?
    Cd N2 C11 C10 . . . . -178.83(13) ?
    C9 C10 C11 N2 . . . . -0.3(3) ?
    N4 N3 C12 C9 . . . . 176.90(14) ?
    C10 C9 C12 N3 . . . . 173.70(15) ?
    C8 C9 C12 N3 . . . . -7.4(3) ?
    N3 N4 C13 C14 . . . . 179.61(14) ?
    N4 C13 C14 C15 . . . . 169.03(16) ?
    N4 C13 C14 C18 . . . . -10.7(3) ?
    C18 C14 C15 C16 . . . . -1.1(3) ?
    C13 C14 C15 C16 . . . . 179.14(16) ?
    C17 N5 C16 C15 . . . . 0.6(3) ?
    C14 C15 C16 N5 . . . . 0.4(3) ?
    C16 N5 C17 C18 . . . . -0.8(3) ?
    N5 C17 C18 C14 . . . . 0.1(3) ?
    C15 C14 C18 C17 . . . . 0.9(3) ?
    C13 C14 C18 C17 . . . . -179.34(16) ?
loop_
    _geom_hbond_atom_site_label_D
    _geom_hbond_atom_site_label_H
    _geom_hbond_atom_site_label_A
    _geom_hbond_site_symmetry_A
    _geom_hbond_distance_DH
    _geom_hbond_distance_HA
    _geom_hbond_distance_DA
    _geom_hbond_angle_DHA
    O1 H1o N5 1_754 0.835(19) 1.977(19) 2.810(2) 176(2)
    C10 H10 O1 2_656 0.95 2.55 3.480(3) 168
    C3 H3a N4 1_654 0.99 2.61 3.369(3) 134
