# Supplementary material for: Bis[N-(2-hy­droxy­eth­yl)-N-propyl­dithio­carbamato-κ2 S,S′]bis­(4-{[(pyridin-4-yl­methyl­idene)hydrazinyl­idene]meth­yl}pyridine-κN 1)cadmium
Source: Acta Crystallogr Sect E Struct Rep Online. 2011 Feb 12;67(Pt 3):m320–1. doi: 10.1107/S1600536811004508 (PMC3052135; doi:10.1107/S1600536811004508)
Supplement: Supplementary file 2 [file e-67-0m320-Isup2.hkl]

#
# h,k,l, Fc-squared, Fo-squared, sigma(Fo-squared) and status flag
#
data_I
_shelx_title '  _30'
_shelx_refln_list_code          4
_shelx_F_calc_maximum      151.33
_exptl_crystal_F_000       458.00
_reflns_d_resolution_high  0.7965
 
loop_
 _symmetry_equiv_pos_as_xyz
 'x, y, z'
 '-x, -y, -z'
 
_cell_length_a     8.5325
_cell_length_b    10.9508
_cell_length_c    11.1835
_cell_angle_alpha  79.595
_cell_angle_beta   88.060
_cell_angle_gamma  78.235
 
_shelx_F_squared_multiplier     1.000
 
loop_
 _refln_index_h
 _refln_index_k
 _refln_index_l
 _refln_F_squared_calc
 _refln_F_squared_meas
 _refln_F_squared_sigma
 _refln_observed_status
   1   0   0     4045.65     4075.45     33.34 o
   2   0   0       30.35       40.93      3.66 o
   3   0   0      939.75      897.72      6.56 o
   4   0   0      759.58      712.56     12.67 o
   5   0   0     4574.89     4696.61     44.23 o
   6   0   0     2288.10     2262.14     79.33 o
   7   0   0      746.16      754.81     12.85 o
   8   0   0     3508.14     3790.56     59.07 o
   9   0   0      144.25      147.71      8.58 o
  10   0   0      353.74      370.88     16.79 o
 -10   1   0      639.57      662.23     29.84 o
  -9   1   0      896.30      917.42     30.22 o
  -8   1   0     1079.52     1152.57     33.32 o
  -7   1   0      126.74      117.31      9.42 o
  -6   1   0     1592.56     1573.66     41.73 o
  -5   1   0     2930.92     3001.00     28.48 o
  -4   1   0     8987.38     9249.13    125.32 o
  -3   1   0     2614.40     2646.25     21.71 o
  -2   1   0      845.47      772.55      6.98 o
  -1   1   0     2163.00     2088.91     22.24 o
   1   1   0     2931.96     2885.23     17.76 o
   2   1   0    19783.52    19606.70    714.88 o
   3   1   0     1904.88     1867.56     31.97 o
   4   1   0     2060.33     2131.41     28.53 o
   5   1   0      258.13      238.52      7.90 o
   6   1   0      765.79      775.06     11.42 o
   8   1   0     1080.99     1132.22     33.79 o
   9   1   0       51.31       52.26      4.91 o
  10   1   0       15.50       11.67      3.37 o
 -10   2   0      495.97      528.27     18.48 o
  -9   2   0      425.25      442.11     14.19 o
  -8   2   0      535.53      559.39     14.20 o
  -7   2   0      218.84      210.31      6.10 o
  -6   2   0      145.10      146.36      5.36 o
  -5   2   0      698.94      711.55      8.56 o
  -4   2   0     3542.12     3702.44     26.81 o
  -3   2   0     3120.29     3104.92     19.40 o
  -2   2   0     3451.23     3441.41     17.01 o
  -1   2   0      495.69      488.98      5.48 o
   0   2   0      474.98      497.68      7.03 o
   1   2   0       15.94       16.83      1.50 o
   2   2   0     1408.80     1310.99      9.67 o
   3   2   0     3676.80     3693.08     53.76 o
   4   2   0     4557.28     4942.02     34.40 o
   5   2   0       26.01       28.38      1.79 o
   6   2   0        2.30        5.34      1.48 o
   7   2   0      165.68      173.26      4.31 o
   8   2   0       35.85       33.57      3.78 o
   9   2   0       97.42       91.54      5.50 o
  10   2   0      148.57      134.66     11.06 o
  -9   3   0       91.26       81.59      9.35 o
  -8   3   0      115.39      118.61     12.32 o
  -7   3   0      346.23      340.70     12.19 o
  -6   3   0      188.77      180.05      4.33 o
  -5   3   0      304.35      350.73      9.35 o
  -4   3   0        6.06        6.90      1.28 o
  -3   3   0        6.56        2.53      1.14 o
  -2   3   0     3784.75     3832.71     29.49 o
  -1   3   0      568.78      526.99      5.57 o
   0   3   0        3.88        1.46      3.72 o
   1   3   0       19.28       27.17      6.50 o
   2   3   0      289.01      270.42      6.28 o
   3   3   0     1969.59     1900.71     32.63 o
   4   3   0      143.09      111.07      3.96 o
   5   3   0       47.12       40.11      2.13 o
   6   3   0      214.81      222.97      6.33 o
   7   3   0       18.04       15.14      2.27 o
   8   3   0        5.33       10.25      5.43 o
   9   3   0      129.24      135.99      6.64 o
  10   3   0       20.40       22.29      3.81 o
  -9   4   0        1.50        3.69      1.43 o
  -8   4   0       34.18       36.28      5.45 o
  -7   4   0       14.63       20.07      3.67 o
  -6   4   0      420.64      387.76     12.22 o
  -5   4   0        1.91        7.66      1.25 o
  -4   4   0      370.46      390.46      7.74 o
  -3   4   0      405.37      434.86     10.32 o
  -2   4   0       87.91       80.02      3.14 o
  -1   4   0     1150.01     1100.49     11.62 o
   0   4   0      387.59      353.08      5.68 o
   1   4   0      617.80      608.42     11.62 o
   2   4   0     1322.35     1291.39     10.09 o
   3   4   0       15.52       12.03      2.00 o
   4   4   0      695.95      773.02     12.96 o
   5   4   0     1235.86     1266.40     16.98 o
   6   4   0      896.95      923.70     10.13 o
   7   4   0      134.21      120.79      5.20 o
   8   4   0        9.61        8.51      1.55 o
   9   4   0        0.60        1.30      2.16 o
  10   4   0      382.12      352.32     14.47 o
  -8   5   0        0.24        3.11      2.73 o
  -7   5   0        1.15        2.81      1.27 o
  -6   5   0      746.37      746.59     18.06 o
  -5   5   0     1272.10     1257.79     43.15 o
  -4   5   0        1.30        1.10      1.77 o
  -3   5   0      585.77      563.76     10.69 o
  -2   5   0      513.07      546.07     10.36 o
  -1   5   0      215.48      213.60      3.68 o
   0   5   0     4009.97     4263.05     36.63 o
   1   5   0     2452.41     2472.64     22.15 o
   2   5   0      332.18      305.64      7.27 o
   3   5   0      751.22      712.71     11.21 o
   4   5   0      157.44      138.90      6.74 o
   5   5   0      117.83      111.20      2.53 o
   6   5   0      706.65      700.57     14.17 o
   7   5   0      444.37      450.48     10.16 o
   8   5   0     1461.62     1423.30     39.59 o
   9   5   0      113.51      114.58      7.05 o
  10   5   0       23.42       19.17      3.12 o
  -8   6   0      329.41      298.88     14.22 o
  -7   6   0        4.35        5.56      1.77 o
  -6   6   0      172.10      163.99     14.07 o
  -5   6   0      840.78      853.01     15.43 o
  -4   6   0     2255.49     2238.46     67.43 o
  -3   6   0     1220.26     1223.30     35.04 o
  -2   6   0      590.57      572.13     13.33 o
  -1   6   0      102.04       93.20      4.50 o
   0   6   0     1704.45     1835.87     40.22 o
   1   6   0     1256.93     1143.22     21.86 o
   2   6   0     5691.25     5856.53     71.10 o
   3   6   0     3649.21     3614.94     65.45 o
   4   6   0      728.40      736.37     11.54 o
   5   6   0      109.25      114.52      2.44 o
   6   6   0     1263.52     1282.25     17.84 o
   7   6   0     1613.58     1607.29     40.33 o
   8   6   0     1324.63     1247.78     39.36 o
   9   6   0      314.22      356.96     16.41 o
  10   6   0      228.47      236.01     14.22 o
  -7   7   0      386.12      382.89     20.61 o
  -6   7   0      301.41      304.40     10.71 o
  -5   7   0      155.29      152.19      7.76 o
  -4   7   0      606.59      612.67     20.06 o
  -3   7   0     3520.57     3208.92    249.96 o
  -2   7   0     6492.96     6636.76    234.07 o
  -1   7   0     1737.68     1795.06     23.78 o
   0   7   0      679.26      614.55      8.29 o
   1   7   0       42.71       29.52      1.88 o
   2   7   0     1727.71     1785.54     34.90 o
   3   7   0     2940.31     2888.87     38.60 o
   4   7   0     4600.39     4640.35     71.11 o
   5   7   0     2281.40     2251.76    117.80 o
   6   7   0      425.57      426.28     15.22 o
   7   7   0      500.35      514.03     17.74 o
   8   7   0     1097.82     1180.28     42.98 o
   9   7   0      511.10      519.43     21.40 o
  10   7   0      464.22      453.59     20.60 o
  -7   8   0     1230.19     1250.30     36.20 o
  -6   8   0     1247.85     1359.84     50.49 o
  -5   8   0      429.37      433.50     20.04 o
  -4   8   0      690.97      697.27     29.26 o
  -3   8   0      582.22      598.02     19.95 o
  -2   8   0     1029.85     1002.33     15.82 o
  -1   8   0     3178.84     3275.44     52.77 o
   0   8   0     1903.71     1885.09     31.68 o
   1   8   0     1582.90     1624.90     45.06 o
   2   8   0      532.24      531.72     11.43 o
   3   8   0      679.64      677.64     13.55 o
   4   8   0     2330.95     2316.64     46.18 o
   5   8   0     1004.26      996.94     14.96 o
   6   8   0      791.56      770.78     24.86 o
   7   8   0      308.15      313.03      8.29 o
   8   8   0        3.67        7.48      3.41 o
   9   8   0      438.21      431.40     20.91 o
  -6   9   0      563.66      560.53     24.80 o
  -5   9   0      957.12      966.00     37.07 o
  -4   9   0      394.97      384.44     18.39 o
  -3   9   0      753.20      798.90     33.16 o
  -2   9   0        2.18        7.62      3.54 o
  -1   9   0       11.33       10.74      2.36 o
   0   9   0     1969.39     1987.13     37.54 o
   1   9   0     2054.97     1912.03     25.72 o
   2   9   0      430.84      407.55     13.20 o
   3   9   0      165.78      165.32      5.24 o
   4   9   0      192.46      176.72      4.29 o
   5   9   0     1002.01     1035.02     21.44 o
   6   9   0      787.35      804.73     23.57 o
   7   9   0       48.18       49.46      4.18 o
   8   9   0       72.70       78.41      4.38 o
   9   9   0       13.52       20.94      3.23 o
  -5  10   0       94.02       99.53      9.14 o
  -4  10   0      113.72      123.01      8.70 o
  -3  10   0      200.03      183.52      9.35 o
  -2  10   0      159.38      141.23      7.41 o
  -1  10   0       27.13       29.99      3.94 o
   0  10   0        1.33        5.28      1.37 o
   1  10   0      315.61      268.13      5.64 o
   2  10   0      306.17      320.16     11.58 o
   3  10   0      137.99      133.37      4.03 o
   4  10   0      230.76      207.07      8.25 o
   5  10   0       24.35       26.99      2.16 o
   6  10   0       74.09       82.23      4.85 o
   7  10   0      141.67      139.62      6.05 o
   8  10   0      143.77      153.56     11.98 o
  -4  11   0       17.32       20.09      4.94 o
  -3  11   0      119.87      109.70      9.56 o
  -2  11   0       58.92       69.04      6.16 o
  -1  11   0        9.93        4.93      3.21 o
   0  11   0        0.32        3.28      2.14 o
   1  11   0       15.07       20.77      7.14 o
   2  11   0        8.42       14.23      2.66 o
   3  11   0      259.67      268.73     12.98 o
   4  11   0      195.21      192.93      7.02 o
   5  11   0        1.10       10.18      2.37 o
   6  11   0       12.46       12.29      2.04 o
   7  11   0       50.14       50.36      5.44 o
  -2  12   0      593.43      648.04     29.95 o
  -1  12   0      219.85      201.37      9.66 o
   0  12   0        9.87       17.33      3.56 o
   1  12   0        0.49        2.66      0.94 o
   2  12   0       33.41       32.07      6.23 o
   3  12   0      366.76      374.28     11.72 o
   4  12   0      147.30      143.66      6.17 o
   5  12   0      181.82      189.66      6.33 o
   6  12   0      375.77      385.31     14.71 o
   0  13   0      754.40      823.15     33.96 o
   1  13   0      210.62      214.54      9.95 o
   2  13   0      276.45      267.75     11.64 o
   3  13   0       91.69       85.76      5.38 o
   4  13   0      351.57      384.90     14.78 o
  -4 -13   1        5.04        8.62      1.81 o
  -3 -13   1       12.23       15.67      2.85 o
  -2 -13   1       46.69       51.19      5.45 o
  -1 -13   1      387.48      438.96     19.59 o
   0 -13   1      329.66      356.27     19.97 o
  -6 -12   1        0.50        5.44      1.62 o
  -5 -12   1      351.78      404.06     16.16 o
  -4 -12   1       92.13       91.93      6.77 o
  -3 -12   1      112.67      116.41      5.37 o
  -2 -12   1       19.24       14.51      2.60 o
  -1 -12   1       33.40       19.36      3.54 o
   0 -12   1      674.20      657.27     17.67 o
   1 -12   1      262.93      253.21     11.72 o
   2 -12   1        3.47        6.90      3.71 o
  -7 -11   1       67.98       78.12      4.88 o
  -6 -11   1        0.59        2.32      1.27 o
  -5 -11   1       93.08       94.69      4.26 o
  -4 -11   1      584.82      607.89     20.07 o
  -3 -11   1      190.15      195.17      7.11 o
  -2 -11   1       12.32        6.09      3.74 o
  -1 -11   1       51.18       49.21      3.17 o
   0 -11   1      138.02      129.65      5.68 o
   1 -11   1      289.64      292.17     12.61 o
   2 -11   1      476.23      492.82     20.33 o
   3 -11   1      358.13      422.29     62.18 o
   4 -11   1       89.42      105.75      9.04 o
  -8 -10   1      256.45      249.82     15.63 o
  -7 -10   1      109.07       95.96      4.68 o
  -6 -10   1      124.28      123.12      5.64 o
  -5 -10   1      106.93      106.62      3.61 o
  -4 -10   1      491.75      514.44     19.19 o
  -3 -10   1     1592.80     1651.88     45.54 o
  -2 -10   1      923.65      970.60     15.94 o
  -1 -10   1      435.97      399.76     12.12 o
   0 -10   1        5.52       12.10      2.78 o
   1 -10   1      119.88      127.00      5.85 o
   2 -10   1      633.54      648.48     25.19 o
   3 -10   1     1073.33      892.89     41.18 o
   4 -10   1     1431.54     1553.41     57.20 o
   5 -10   1      611.73      659.59     28.67 o
  -9  -9   1      197.21      200.78      8.65 o
  -8  -9   1       45.42       34.75      5.58 o
  -7  -9   1      734.98      790.68     25.61 o
  -6  -9   1      300.85      302.44      7.88 o
  -5  -9   1     1315.40     1315.44     26.66 o
  -4  -9   1      578.29      562.22     12.63 o
  -3  -9   1      194.05      174.76      7.95 o
  -2  -9   1     1306.92     1373.93     33.26 o
  -1  -9   1     3357.63     3495.14     35.78 o
   0  -9   1     1779.67     1908.73     25.90 o
   1  -9   1      359.35      366.89     13.12 o
   2  -9   1       11.30       12.45      3.03 o
   3  -9   1     1275.63     1332.02     40.80 o
   4  -9   1      938.90      965.04     44.42 o
   5  -9   1     1316.61     1451.86     53.69 o
   6  -9   1      867.64      880.22     36.81 o
  -9  -8   1      326.17      342.59     14.35 o
  -8  -8   1      230.13      212.51      9.28 o
  -7  -8   1      574.89      540.86     10.37 o
  -6  -8   1     1854.48     1861.36     78.15 o
  -5  -8   1     3270.13     3357.58     42.88 o
  -4  -8   1      168.97      164.05      4.86 o
  -3  -8   1      372.96      372.83     10.32 o
  -2  -8   1      813.88      790.41     17.93 o
  -1  -8   1     1390.20     1344.21     16.06 o
   0  -8   1     2337.43     2373.75     50.27 o
   1  -8   1     2657.72     2737.32     44.54 o
   2  -8   1     1880.31     1751.79     34.12 o
   3  -8   1      513.19      542.98     18.25 o
   4  -8   1      374.17      354.92     13.67 o
   5  -8   1      313.44      311.53     15.73 o
   6  -8   1      660.99      626.03     25.61 o
   7  -8   1     1174.52     1076.57     43.99 o
  -9  -7   1      686.24      701.42     27.68 o
  -8  -7   1      520.06      531.30     17.63 o
  -7  -7   1      176.38      162.33      4.37 o
  -6  -7   1      282.58      276.08      9.37 o
  -5  -7   1     2213.93     2249.39     82.68 o
  -4  -7   1      340.22      311.28      7.67 o
  -3  -7   1     1695.19     1680.62     27.06 o
  -2  -7   1      868.09      877.28     10.23 o
  -1  -7   1      378.95      405.74     11.68 o
   0  -7   1      269.52      215.74      5.29 o
   1  -7   1      663.48      633.08     16.71 o
   2  -7   1     1009.16      973.07     15.89 o
   3  -7   1     2198.17     1743.18     76.25 o
   4  -7   1        3.20        0.42      3.12 o
   5  -7   1        7.68        3.10      2.88 o
   6  -7   1      106.43      114.47     18.22 o
   7  -7   1      224.89      202.45     12.28 o
 -10  -6   1       60.66       65.27      6.85 o
  -9  -6   1      491.80      522.40     21.70 o
  -8  -6   1       96.88      104.50      3.69 o
  -7  -6   1      403.69      407.26     14.77 o
  -6  -6   1      547.31      537.99      9.48 o
  -5  -6   1        1.44        4.47      0.60 o
  -4  -6   1      728.92      690.15     10.93 o
  -3  -6   1     2268.23     2224.58     36.85 o
  -2  -6   1     1155.11     1179.65     21.78 o
  -1  -6   1      852.50      876.39      9.73 o
   0  -6   1      353.92      415.76      8.95 o
   1  -6   1        0.62        2.99      1.80 o
   2  -6   1      460.76      452.06      7.40 o
   3  -6   1      509.71      494.76      7.66 o
   4  -6   1      929.44      957.18     39.72 o
   5  -6   1      102.70      105.29      3.39 o
   6  -6   1        7.24        3.92      2.31 o
   7  -6   1       12.53       14.99      2.35 o
   8  -6   1        3.23        6.73      2.51 o
 -10  -5   1      123.00      116.00      9.86 o
  -9  -5   1       12.99        6.57      1.35 o
  -8  -5   1      148.32      153.58      3.15 o
  -7  -5   1      736.70      724.24     11.05 o
  -6  -5   1       21.70       21.92      1.53 o
  -5  -5   1      226.08      224.61      4.09 o
  -4  -5   1      474.87      503.10      8.33 o
  -3  -5   1       91.30       96.67      3.43 o
  -2  -5   1     1050.68     1040.26      9.90 o
  -1  -5   1       46.86       20.95      0.96 o
   0  -5   1      198.97      163.72      3.63 o
   1  -5   1      276.17      320.13      5.09 o
   2  -5   1       79.60       95.90      3.19 o
   3  -5   1       92.35      101.03      4.83 o
   4  -5   1      289.39      280.43      9.35 o
   5  -5   1      630.59      671.00     15.50 o
   6  -5   1      125.33      107.57      6.52 o
   7  -5   1       41.61       34.55      4.30 o
   8  -5   1       13.86       19.16      3.61 o
 -10  -4   1       39.92       41.53      7.35 o
  -9  -4   1        6.23        9.02      4.27 o
  -8  -4   1      158.89      141.11     14.87 o
  -7  -4   1      131.17      111.52      3.71 o
  -6  -4   1      373.43      358.62      7.32 o
  -5  -4   1      187.95      165.52      3.04 o
  -4  -4   1      119.03      122.17      2.50 o
  -3  -4   1      471.71      475.36      6.71 o
  -2  -4   1      343.72      374.20      4.35 o
  -1  -4   1     1102.10      995.82     18.29 o
   0  -4   1     6581.79     6657.31     41.30 o
   1  -4   1     1046.67      997.15     12.99 o
   2  -4   1      480.84      508.67      6.50 o
   3  -4   1       23.42       30.82      1.70 o
   4  -4   1     1767.68     1799.55     65.77 o
   5  -4   1      614.04      614.85     10.06 o
   6  -4   1      531.41      520.36     12.41 o
   7  -4   1      317.99      316.69      9.21 o
   8  -4   1      262.33      253.24     11.46 o
   9  -4   1       77.14       57.88     10.55 o
 -10  -3   1       22.45       19.65      3.59 o
  -9  -3   1       82.30       81.92      5.31 o
  -8  -3   1      493.46      498.21     14.05 o
  -7  -3   1      164.69      160.29      6.76 o
  -6  -3   1      268.14      253.62      4.87 o
  -5  -3   1     2262.39     2262.32     91.17 o
  -4  -3   1      495.05      428.90      6.14 o
  -3  -3   1     1476.00     1510.44     11.58 o
  -2  -3   1       15.90       25.59      1.13 o
  -1  -3   1       60.03       55.20      1.31 o
   0  -3   1     8258.17     7914.13     67.34 o
   1  -3   1     5436.88     5409.80     86.66 o
   2  -3   1     6359.45     6636.69     39.28 o
   3  -3   1     1841.99     1958.10     16.65 o
   4  -3   1      799.82      906.25     10.05 o
   5  -3   1      886.70      880.28     11.98 o
   6  -3   1     2385.08     2461.07    139.67 o
   7  -3   1      603.35      645.30     16.48 o
   8  -3   1      960.47      985.06     25.98 o
   9  -3   1      321.06      320.13     12.93 o
 -10  -2   1      479.78      499.83     24.24 o
  -9  -2   1      294.99      300.16     14.74 o
  -8  -2   1      171.79      163.82      5.92 o
  -7  -2   1     1657.40     1649.84     28.18 o
  -6  -2   1      237.90      235.46     11.47 o
  -5  -2   1      938.69      946.92     11.59 o
  -4  -2   1     1044.66      964.11     13.26 o
  -3  -2   1     5426.01     5203.81     93.70 o
  -2  -2   1     6872.38     6670.39     69.21 o
  -1  -2   1      273.48      277.69      3.95 o
   0  -2   1       58.46       59.22      3.21 o
   1  -2   1     5521.23     5666.10     68.99 o
   2  -2   1     5808.34     5691.40     30.11 o
   3  -2   1     7560.27     7528.99    174.34 o
   4  -2   1     1222.10     1119.57      9.11 o
   5  -2   1      465.10      452.52      6.85 o
   6  -2   1      535.49      528.00      9.31 o
   7  -2   1     1017.21     1007.31     18.69 o
   8  -2   1     1287.76     1384.58     31.73 o
   9  -2   1      693.69      697.33     27.84 o
  10  -2   1      279.13      303.04     12.56 o
 -10  -1   1       48.78       45.88      5.39 o
  -9  -1   1      371.10      364.26     17.41 o
  -8  -1   1     2367.82     2356.41     65.75 o
  -7  -1   1     1298.36     1319.21     23.19 o
  -6  -1   1      223.03      225.44      3.84 o
  -5  -1   1      716.41      708.24      8.13 o
  -4  -1   1      246.98      209.21      6.11 o
  -3  -1   1     8017.60     8334.01     60.88 o
  -2  -1   1    12975.59    13027.75     54.79 o
   0  -1   1     1187.63     1203.38      6.31 o
   1  -1   1        1.90        2.74      1.74 o
   2  -1   1     1443.98     1399.89     24.71 o
   3  -1   1     1230.41     1164.56     27.41 o
   4  -1   1     3361.15     3332.18     48.68 o
   5  -1   1     4213.13     4540.00     65.94 o
   6  -1   1      775.11      808.52     18.11 o
   7  -1   1      530.61      529.32     14.27 o
   8  -1   1       11.13       11.02      2.26 o
   9  -1   1      459.69      438.51     16.21 o
  10  -1   1      856.27      918.76     38.69 o
 -10   0   1      361.48      378.22     15.93 o
  -9   0   1      294.83      300.72     13.38 o
  -8   0   1       49.41       56.35      3.25 o
  -7   0   1      819.16      825.71     20.75 o
  -6   0   1     3201.23     3220.30     61.54 o
  -5   0   1     2233.17     2185.22     64.47 o
  -4   0   1     2107.87     2216.38     14.64 o
  -3   0   1      368.73      350.59      4.00 o
  -2   0   1      377.67      399.73      6.23 o
  -1   0   1     1448.65     1528.00      7.39 o
   1   0   1     6569.32     6378.92     38.20 o
   2   0   1      913.91      869.45     13.65 o
   3   0   1      254.22      245.39      4.08 o
   4   0   1     1350.12     1384.54     11.57 o
   5   0   1     1221.48     1179.13     19.98 o
   6   0   1     2279.20     2370.36     47.79 o
   7   0   1        2.38        4.59      1.90 o
   8   0   1       67.65       54.71      4.32 o
   9   0   1      199.96      189.49      9.69 o
  10   0   1      303.99      311.00     13.73 o
 -10   1   1      387.63      401.44     18.00 o
  -9   1   1      332.92      325.79     10.72 o
  -8   1   1      283.61      291.66     11.67 o
  -7   1   1        5.68       10.24      3.12 o
  -6   1   1      891.91      897.90      8.90 o
  -5   1   1     2083.91     2129.08     20.81 o
  -4   1   1     2331.48     2292.71     15.25 o
  -3   1   1      263.57      227.52      4.19 o
  -2   1   1      458.16      446.37      4.86 o
  -1   1   1        1.00        0.49      0.67 o
   0   1   1     2708.08     2720.82     15.77 o
   1   1   1      863.94      854.54     14.88 o
   2   1   1     3002.11     2949.36     98.74 o
   3   1   1      343.34      332.09      7.45 o
   4   1   1      199.77      195.76      3.42 o
   5   1   1       57.64       55.31      4.23 o
   6   1   1      195.56      179.36      4.65 o
   7   1   1       65.77       59.42      3.03 o
   8   1   1     1199.26     1298.84     38.31 o
   9   1   1       12.72        8.57      3.27 o
  10   1   1      105.48       87.12      8.24 o
 -10   2   1      327.40      341.92     13.94 o
  -9   2   1      290.73      286.37      9.94 o
  -8   2   1     1078.46     1078.10     25.74 o
  -7   2   1       43.52       36.38      3.90 o
  -6   2   1       72.83       59.08      4.96 o
  -5   2   1      874.25      907.60      9.98 o
  -4   2   1      873.64      863.20      7.15 o
  -3   2   1        3.72       18.39      1.35 o
  -2   2   1     1106.53     1055.59      6.15 o
  -1   2   1      285.86      324.23      6.81 o
   1   2   1      363.39      297.76      3.23 o
   2   2   1     1031.33     1023.14     16.17 o
   3   2   1     1350.95     1261.55     14.96 o
   4   2   1      215.28      226.86      3.95 o
   5   2   1       19.11       17.18      1.47 o
   6   2   1      194.58      178.23      3.90 o
   7   2   1       41.43       41.35      2.60 o
   8   2   1     1628.63     1633.33     46.78 o
   9   2   1       87.33       99.10      5.86 o
  10   2   1        0.25        0.40      2.57 o
  -9   3   1       26.11       26.45      3.82 o
  -8   3   1      177.89      195.35      9.96 o
  -7   3   1      173.47      164.10      8.99 o
  -6   3   1      186.46      174.04      4.06 o
  -5   3   1       25.49       23.30      1.42 o
  -4   3   1      240.75      264.90      5.02 o
  -3   3   1     1372.48     1385.31     14.16 o
  -2   3   1     1970.03     1980.08     10.34 o
  -1   3   1      196.07      173.36      2.46 o
   0   3   1      155.09      153.70      3.48 o
   1   3   1      293.54      235.63      3.58 o
   2   3   1     2424.55     2300.88     27.02 o
   3   3   1      473.77      425.79      6.44 o
   4   3   1     3652.52     3885.79     70.75 o
   5   3   1      275.56      258.34      5.26 o
   6   3   1       12.50       15.84      2.43 o
   7   3   1       94.86       90.51      3.95 o
   8   3   1      531.44      511.65     20.56 o
   9   3   1      663.97      639.03     24.85 o
  10   3   1      128.17      121.74     10.10 o
  -9   4   1       24.75       16.68      2.37 o
  -8   4   1      312.84      316.25     12.76 o
  -7   4   1      980.08      982.94     37.84 o
  -6   4   1       30.09       37.18      4.63 o
  -5   4   1      189.92      173.39      3.88 o
  -4   4   1      389.40      402.33      5.93 o
  -3   4   1      151.78      135.88      2.69 o
  -2   4   1     1374.08     1427.60     14.85 o
  -1   4   1     1765.25     1722.30     22.37 o
   0   4   1     4876.37     4834.64     69.67 o
   1   4   1     1024.36      991.64      7.27 o
   2   4   1       10.75       18.90      1.88 o
   3   4   1     1846.37     1854.87     18.53 o
   4   4   1     3160.54     3188.11     28.59 o
   5   4   1     1596.57     1589.76     22.30 o
   6   4   1      873.67      879.77     10.00 o
   7   4   1      214.68      213.34      5.81 o
   8   4   1      260.99      234.87     11.12 o
   9   4   1      362.82      368.01     17.42 o
  10   4   1      764.03      813.14     36.67 o
  -8   5   1       48.31       40.63      7.69 o
  -7   5   1       32.48       34.20      4.40 o
  -6   5   1     1371.89     1410.60     49.97 o
  -5   5   1     2086.09     1935.88     69.09 o
  -4   5   1      820.37      858.12     11.19 o
  -3   5   1      437.23      404.12      6.94 o
  -2   5   1      516.42      503.59      5.55 o
  -1   5   1     1811.22     1819.66     22.65 o
   0   5   1     3823.39     3837.72     66.30 o
   1   5   1     3251.47     3008.98     53.97 o
   2   5   1     1568.41     1489.99     14.28 o
   3   5   1      642.82      612.31      9.85 o
   4   5   1     1577.43     1509.58     22.01 o
   5   5   1     2704.79     2775.14     37.16 o
   6   5   1     2500.63     2532.00     43.96 o
   7   5   1     1030.29      976.95     20.93 o
   8   5   1      190.43      203.26      9.54 o
   9   5   1      141.60      147.90      8.34 o
  10   5   1      303.80      319.32     13.83 o
  -8   6   1      226.40      214.68     11.82 o
  -7   6   1        2.34        9.06      2.74 o
  -6   6   1      401.75      364.38      9.67 o
  -5   6   1      976.59      907.71     51.08 o
  -4   6   1     2732.74     2755.51     98.24 o
  -3   6   1     3891.61     3885.36    101.18 o
  -2   6   1     1121.91     1087.29     16.23 o
  -1   6   1      343.27      329.20      6.21 o
   0   6   1     1142.55     1029.74     16.15 o
   1   6   1      571.14      445.04      9.06 o
   2   6   1     6978.02     7180.41     86.64 o
   3   6   1     3361.67     3260.43     43.43 o
   4   6   1      194.70      171.30      5.22 o
   5   6   1      396.38      383.74      8.24 o
   6   6   1     1836.94     1921.93     32.11 o
   7   6   1     1464.51     1497.07     28.05 o
   8   6   1     1026.92      997.43     31.42 o
   9   6   1       59.59       57.98      4.73 o
  10   6   1       67.51       65.94      6.58 o
  -7   7   1      706.70      714.86     21.15 o
  -6   7   1      529.36      528.29     20.61 o
  -5   7   1      380.67      397.56     10.30 o
  -4   7   1      621.01      626.38     18.66 o
  -3   7   1        2.44        6.20      1.73 o
  -2   7   1     4802.30     4937.83     94.11 o
  -1   7   1     2932.37     3042.80     84.91 o
   0   7   1      605.91      629.71      9.02 o
   1   7   1      781.63      725.93     13.51 o
   2   7   1      996.75      952.18     20.52 o
   3   7   1     2381.68     2315.33     31.33 o
   4   7   1     1889.51     1841.70     29.55 o
   5   7   1      358.70      335.92      9.52 o
   6   7   1      151.51      154.64      6.25 o
   7   7   1      318.54      320.42      7.52 o
   8   7   1     1418.88     1401.51     34.70 o
   9   7   1      663.82      723.09     28.43 o
  10   7   1       96.55      100.56      8.79 o
  -7   8   1      699.55      673.68     21.62 o
  -6   8   1      731.49      694.21     20.46 o
  -5   8   1      542.98      541.12     22.10 o
  -4   8   1        3.52        5.60      2.90 o
  -3   8   1        2.78        2.36      2.93 o
  -1   8   1      470.06      440.12      8.89 o
   0   8   1     1014.20     1064.91     17.69 o
   1   8   1      114.69      118.06      2.71 o
   2   8   1      547.44      585.36     15.93 o
   3   8   1      670.01      690.99     14.59 o
   4   8   1      141.32      119.80      6.60 o
   5   8   1      100.75       89.30      3.35 o
   6   8   1     1087.53     1078.33     22.26 o
   7   8   1        0.36        6.48      2.72 o
   9   8   1       13.80        7.49      2.65 o
  -6   9   1      465.13      503.77     24.24 o
  -5   9   1      194.19      203.43     11.14 o
  -4   9   1      141.56      147.33      7.03 o
  -3   9   1      300.93      301.39     12.13 o
  -2   9   1      273.30      271.53     19.18 o
  -1   9   1        0.90        1.78      0.85 o
   0   9   1      361.35      374.98     11.38 o
   1   9   1      108.46      115.49      2.53 o
   2   9   1       77.08       78.54      4.86 o
   3   9   1        7.58        7.40      1.76 o
   4   9   1      249.32      243.06      6.87 o
   5   9   1      675.87      704.60     15.37 o
   6   9   1      461.89      464.50     16.95 o
   7   9   1        0.49        6.05      1.82 o
   8   9   1        0.87        3.92      1.62 o
   9   9   1       33.80       31.65      3.67 o
  -5  10   1       45.30       43.66      5.41 o
  -4  10   1      488.11      481.12     12.06 o
  -3  10   1      204.65      202.27     11.50 o
  -2  10   1       51.69       44.54      4.66 o
  -1  10   1       59.82       57.58      7.44 o
   0  10   1       81.03       83.41     11.12 o
   1  10   1      239.44      211.84      3.34 o
   2  10   1      696.04      697.32     22.48 o
   3  10   1        4.57        3.36      1.79 o
   4  10   1       37.47       36.69      4.02 o
   5  10   1      256.18      254.27      7.07 o
   6  10   1       93.23       92.04      3.25 o
   7  10   1      306.53      295.86     10.65 o
   8  10   1      132.43      143.31     13.83 o
  -4  11   1      218.94      217.69     13.66 o
  -3  11   1      619.15      657.63     26.59 o
  -2  11   1      374.48      402.64     16.74 o
  -1  11   1       60.75       50.19      4.73 o
   0  11   1      169.35      153.97      8.16 o
   1  11   1     1304.36     1174.14     53.31 o
   2  11   1       92.50      100.16      4.05 o
   3  11   1      212.67      226.34      7.06 o
   4  11   1      194.52      204.78      7.37 o
   5  11   1      277.81      272.16      8.15 o
   6  11   1      315.24      347.62     11.05 o
   7  11   1      148.60      141.02      7.88 o
  -3  12   1      106.47      112.53      9.75 o
  -2  12   1      738.86      788.94     35.70 o
  -1  12   1      651.75      706.09     27.88 o
   0  12   1      375.57      364.64     16.43 o
   1  12   1      239.79      211.17      9.82 o
   2  12   1      261.15      268.65      8.14 o
   3  12   1     1121.46     1162.00     29.96 o
   4  12   1      803.14      882.42     23.47 o
   5  12   1      124.24      127.76      5.82 o
   6  12   1      131.96      146.24      8.09 o
  -1  13   1      322.73      346.97     19.74 o
   0  13   1      933.00     1056.32     42.78 o
   1  13   1      641.96      697.64     31.90 o
   2  13   1      202.23      216.03      9.90 o
   3  13   1      361.70      353.26      9.79 o
   4  13   1      635.66      650.65     20.17 o
   5  13   1      622.91      620.26     18.40 o
  -2 -13   2        0.90        2.57      1.87 o
  -5 -12   2      265.62      283.60     11.29 o
  -4 -12   2       10.78       11.94      2.28 o
  -3 -12   2        0.49        2.96      1.58 o
  -2 -12   2       94.65       84.41      6.13 o
  -1 -12   2      150.61      164.10      8.11 o
   0 -12   2      137.48      151.23      5.75 o
   1 -12   2      357.33      411.29     16.18 o
   2 -12   2       88.43       80.60      7.44 o
  -7 -11   2       37.49       29.11      4.08 o
  -6 -11   2      128.52      132.98      7.68 o
  -5 -11   2      603.11      595.43     16.40 o
  -4 -11   2      385.88      368.86     10.37 o
  -3 -11   2      309.48      320.37      9.29 o
  -2 -11   2      181.77      164.37      9.85 o
  -1 -11   2       34.05       40.99      3.67 o
   0 -11   2      479.76      487.14     16.17 o
   1 -11   2      799.64      809.71     30.88 o
   2 -11   2      714.10      761.36     29.61 o
   3 -11   2      902.99      935.54     41.55 o
  -8 -10   2     1350.00     1524.91    110.45 o
  -7 -10   2      471.46      492.65     16.05 o
  -6 -10   2       32.49       27.68      3.39 o
  -5 -10   2      539.17      590.89     15.93 o
  -4 -10   2      791.00      806.00     18.02 o
  -3 -10   2     1438.46     1494.39     41.38 o
  -2 -10   2     2025.07     2101.59     46.42 o
  -1 -10   2      150.35      152.38      4.63 o
   0 -10   2      863.79      813.49     23.04 o
   1 -10   2      612.53      608.52     20.48 o
   2 -10   2      388.78      400.86     18.45 o
   3 -10   2     1517.98     1673.27     60.77 o
   4 -10   2      915.65      925.07     41.24 o
  -8  -9   2      659.84      742.85     23.37 o
  -7  -9   2     1233.50     1336.97     42.13 o
  -6  -9   2     1149.67     1193.25     30.12 o
  -5  -9   2      157.24      151.50      4.02 o
  -4  -9   2      604.89      585.96     12.98 o
  -3  -9   2      777.97      779.57     17.15 o
  -2  -9   2      906.25      872.71     10.91 o
  -1  -9   2     3669.13     3687.30     37.54 o
   0  -9   2     2313.88     2344.18     78.39 o
   1  -9   2      340.71      315.32     13.65 o
   2  -9   2      144.94      140.64      6.17 o
   3  -9   2       49.20       50.03      5.02 o
   4  -9   2     1220.86     1017.67     46.47 o
   5  -9   2     1334.48     1398.52     63.50 o
  -9  -8   2      183.58      191.86     17.09 o
  -8  -8   2      116.10      108.60      5.00 o
  -7  -8   2      358.18      357.99      9.32 o
  -6  -8   2      651.37      659.26     19.08 o
  -5  -8   2     2130.37     2097.80     30.16 o
  -4  -8   2     1686.28     1710.24     23.15 o
  -3  -8   2      403.12      399.59      7.31 o
  -2  -8   2      152.03      150.32      3.85 o
  -1  -8   2      478.00      499.50      9.01 o
   0  -8   2      710.09      704.11     12.74 o
   1  -8   2     1607.18     1529.24     91.60 o
   2  -8   2      176.38      147.73      4.15 o
   3  -8   2      229.92      233.32     11.12 o
   4  -8   2      571.84      637.57     21.79 o
   5  -8   2      212.03      186.83     10.37 o
   6  -8   2       40.51       42.73      8.47 o
  -9  -7   2      480.70      469.06     22.49 o
  -8  -7   2       38.61       36.54      7.65 o
  -7  -7   2       43.12       35.86      2.12 o
  -6  -7   2       38.34       37.10      1.15 o
  -5  -7   2     1331.08     1314.57     40.49 o
  -4  -7   2      886.02      868.29     18.35 o
  -3  -7   2      336.45      323.74      9.87 o
  -2  -7   2       69.48       70.43      1.87 o
  -1  -7   2      106.02      104.84      2.72 o
   0  -7   2       42.33       52.24      2.72 o
   1  -7   2      568.77      598.66      7.37 o
   2  -7   2       53.81       47.30      3.42 o
   3  -7   2     1104.44      812.88     17.78 o
   4  -7   2        8.50       13.04      4.25 o
   5  -7   2       31.78       24.46      3.77 o
   6  -7   2      189.69      194.70     11.20 o
   7  -7   2       81.90       66.34     14.08 o
 -10  -6   2      133.03      134.92     10.97 o
  -9  -6   2       48.81       59.37      5.57 o
  -8  -6   2       78.20       75.23      6.17 o
  -7  -6   2      364.14      318.14      9.22 o
  -6  -6   2       47.64       51.38      2.78 o
  -5  -6   2       69.48       61.85      2.77 o
  -4  -6   2     1232.45     1190.39     18.42 o
  -3  -6   2      884.28      901.67     18.41 o
  -2  -6   2     1335.07     1348.55     14.99 o
  -1  -6   2       39.79       41.78      1.53 o
   0  -6   2        0.47        1.62      1.54 o
   1  -6   2       13.01       25.51      2.29 o
   2  -6   2      403.73      400.75      6.43 o
   3  -6   2     1111.71     1059.14     48.87 o
   4  -6   2      545.82      527.22     18.58 o
   5  -6   2        3.53        3.55      0.74 o
   6  -6   2        9.93        8.53      1.70 o
   7  -6   2      215.89      198.36     19.51 o
   8  -6   2      308.99      330.72     13.62 o
 -10  -5   2        3.34        8.32      4.03 o
  -9  -5   2       74.99       54.72     21.67 o
  -8  -5   2      100.39       99.51      3.16 o
  -7  -5   2      358.32      336.00      8.00 o
  -6  -5   2       19.86       14.35      1.22 o
  -5  -5   2       89.28       86.51      2.63 o
  -4  -5   2      123.75      121.26      3.65 o
  -3  -5   2       10.37       13.44      1.43 o
  -2  -5   2      877.85      859.43     11.20 o
  -1  -5   2     2990.85     3138.46     22.24 o
   0  -5   2      108.21      134.62      3.34 o
   1  -5   2       88.55       83.93      2.56 o
   2  -5   2       65.51       64.52      2.61 o
   3  -5   2      785.88      804.64     19.53 o
   4  -5   2      725.48      719.35     11.24 o
   5  -5   2      121.69      130.07      4.75 o
   6  -5   2      157.00      160.86     12.43 o
   7  -5   2      174.80      157.30     17.00 o
   8  -5   2        0.75        3.22      1.10 o
 -10  -4   2       64.95       74.66      7.73 o
  -9  -4   2        8.23        6.39      3.56 o
  -8  -4   2       19.16       19.17      1.79 o
  -7  -4   2      443.27      449.21      9.11 o
  -6  -4   2     1665.10     1735.47     24.82 o
  -5  -4   2     1288.46     1295.94     17.63 o
  -4  -4   2       50.36       54.40      2.36 o
  -3  -4   2       38.72       26.79      2.06 o
  -2  -4   2     2336.30     2319.04     26.98 o
  -1  -4   2     2150.37     2069.96     15.90 o
   0  -4   2     2125.12     2031.87     18.10 o
   1  -4   2     1534.43     1569.40     15.24 o
   2  -4   2      573.47      568.67      8.00 o
   3  -4   2      745.37      738.74     11.60 o
   4  -4   2     1130.06     1121.68     15.08 o
   5  -4   2     1425.98     1380.20     58.84 o
   6  -4   2     1112.94     1062.25     75.87 o
   7  -4   2      474.80      468.51     17.83 o
   8  -4   2       44.75       38.05      5.66 o
   9  -4   2      257.47      244.93     10.59 o
 -10  -3   2      678.70      725.00     33.17 o
  -9  -3   2      248.90      271.80     12.82 o
  -8  -3   2       52.32       51.92      2.06 o
  -7  -3   2      236.49      226.66      6.95 o
  -6  -3   2      988.35      974.01      8.86 o
  -5  -3   2     4319.71     4376.33     43.80 o
  -4  -3   2     4456.53     4642.67     41.43 o
  -3  -3   2     2233.39     2313.38     14.38 o
  -2  -3   2      594.71      555.70      9.23 o
  -1  -3   2      816.66      727.01     13.35 o
   0  -3   2     3519.86     3508.79     30.35 o
   1  -3   2     6669.73     6602.22     28.94 o
   2  -3   2     5118.76     5265.13     71.68 o
   3  -3   2     2040.30     2120.29     36.96 o
   4  -3   2      464.38      463.44      7.83 o
   5  -3   2     1743.50     1764.91     17.15 o
   6  -3   2     2402.70     2272.27    191.52 o
   7  -3   2      904.90      945.36     33.13 o
   8  -3   2      580.92      622.44     23.65 o
   9  -3   2      140.99      134.00     12.22 o
 -10  -2   2      750.84      777.60     35.38 o
  -9  -2   2     1637.91     1690.37     75.42 o
  -8  -2   2     1083.68     1137.14     32.03 o
  -7  -2   2      139.36      127.94      4.31 o
  -6  -2   2      530.66      523.31      8.87 o
  -5  -2   2     1299.95     1230.93     52.74 o
  -4  -2   2     4498.17     4581.48     28.08 o
  -3  -2   2    17983.11    18431.29    198.34 o
  -2  -2   2     4578.88     4449.16     47.42 o
  -1  -2   2     4038.07     3986.81     45.99 o
   0  -2   2     1287.89     1207.43      6.97 o
   1  -2   2     1431.62     1426.19     15.89 o
   2  -2   2     2523.23     2531.33     14.15 o
   3  -2   2     4210.70     4418.55     28.71 o
   4  -2   2     4329.98     4671.98     45.83 o
   5  -2   2     1278.72     1304.26     23.98 o
   6  -2   2      150.60      145.77     12.56 o
   7  -2   2     1301.92     1347.90     34.94 o
   8  -2   2     1214.25     1255.62     33.39 o
   9  -2   2      481.60      500.85     15.02 o
 -10  -1   2       41.09       37.56      7.47 o
  -9  -1   2      357.92      375.44     15.79 o
  -7  -1   2     6766.94     6791.93     31.38 o
  -6  -1   2      590.09      580.23      7.92 o
  -5  -1   2      157.03      156.80      5.60 o
  -4  -1   2      103.09       82.20      1.90 o
  -3  -1   2     3081.41     3242.81     21.59 o
  -2  -1   2    10944.31    10862.84     67.87 o
  -1  -1   2     1374.43     1436.97     14.29 o
   0  -1   2     1359.03     1401.88      6.80 o
   1  -1   2    22900.79    23214.76    170.06 o
   2  -1   2      812.71      806.91      9.50 o
   3  -1   2     2397.70     2416.47     15.64 o
   4  -1   2       28.58       11.90      1.17 o
   5  -1   2      834.68      864.20     14.83 o
   6  -1   2      995.56     1068.14     15.41 o
   7  -1   2        6.92        5.27      2.60 o
   8  -1   2      182.66      195.01      8.40 o
   9  -1   2     1674.25     1742.86     63.56 o
  10  -1   2      195.18      165.19     22.67 o
 -10   0   2      168.60      172.14      9.68 o
  -9   0   2        4.42        5.31      1.91 o
  -8   0   2       86.08       92.22      4.87 o
  -7   0   2     3858.07     3927.94     22.66 o
  -6   0   2      675.59      670.96      7.03 o
  -5   0   2      795.91      778.29     11.87 o
  -4   0   2      281.07      282.06      4.41 o
  -3   0   2      219.66      217.58      3.03 o
  -2   0   2        9.51       14.60      0.94 o
  -1   0   2     1421.11     1471.31      5.37 o
   0   0   2     4545.04     4415.07    151.58 o
   1   0   2    10380.43    10575.36     99.33 o
   2   0   2      719.31      771.03      7.20 o
   3   0   2       64.73       52.08      1.49 o
   4   0   2      415.43      378.43      6.01 o
   5   0   2      710.74      665.65      8.07 o
   6   0   2      108.17       96.90      2.77 o
   7   0   2       67.54       64.00      4.85 o
   8   0   2       22.09       14.44      3.04 o
   9   0   2       71.96       66.40      9.68 o
  10   0   2       68.89       65.28      9.87 o
 -10   1   2       76.48       78.33      5.12 o
  -9   1   2        5.58        7.62      6.84 o
  -8   1   2      168.58      168.04      6.03 o
  -7   1   2        0.53        4.64      1.39 o
  -6   1   2      127.41      101.64      2.78 o
  -5   1   2     1798.43     1842.20     18.13 o
  -4   1   2      546.49      511.83      6.17 o
  -3   1   2      715.48      768.08      7.63 o
  -2   1   2      149.65      137.72      2.00 o
  -1   1   2       82.34      116.73      1.74 o
   0   1   2       10.27       13.41      1.41 o
   1   1   2      145.51      136.70      1.83 o
   2   1   2        1.67        5.19      1.55 o
   3   1   2       19.69       17.26      2.56 o
   4   1   2        2.64        2.73      1.00 o
   5   1   2     1257.54     1343.38     15.81 o
   6   1   2      365.33      362.72     10.39 o
   7   1   2      138.62      130.87      3.65 o
   8   1   2       32.54       24.80      3.39 o
   9   1   2       26.73       28.81      5.92 o
  10   1   2       11.71       14.81      3.13 o
  -9   2   2      212.15      215.39     10.38 o
  -8   2   2       27.21       21.41      5.16 o
  -7   2   2      273.66      254.08      7.33 o
  -6   2   2       87.50       78.16      3.93 o
  -5   2   2       67.52       60.54      3.36 o
  -4   2   2     2033.27     2262.98     21.40 o
  -3   2   2     1563.31     1642.09     11.09 o
  -2   2   2      801.64      851.72     12.57 o
  -1   2   2      106.41      111.52      1.95 o
   0   2   2      112.56      106.51      2.29 o
   1   2   2      251.36      258.21      3.82 o
   2   2   2      313.07      288.71      3.96 o
   3   2   2      524.70      477.51      6.93 o
   4   2   2     1273.39     1303.33     13.68 o
   5   2   2        8.42        6.71      1.45 o
   6   2   2      443.30      397.70      8.54 o
   7   2   2      343.72      330.78      6.49 o
   8   2   2      129.06      131.09      6.44 o
   9   2   2      150.58      166.54      7.52 o
  10   2   2       30.94       39.11      7.32 o
  -9   3   2      518.74      543.07     18.48 o
  -8   3   2      418.55      413.09     13.47 o
  -7   3   2        4.66       10.70      2.35 o
  -6   3   2        3.02        7.44      1.69 o
  -5   3   2      189.84      184.44      6.16 o
  -4   3   2      280.19      296.45      5.97 o
  -3   3   2      149.00       81.43      2.52 o
  -2   3   2     4042.82     4242.38     25.53 o
  -1   3   2     4682.02     4789.19     28.18 o
   0   3   2      824.32      804.22     12.05 o
   1   3   2     1369.32     1343.85     12.53 o
   2   3   2     1624.21     1561.01     18.70 o
   3   3   2     5090.17     4896.98     40.87 o
   4   3   2      895.31      835.47     31.16 o
   5   3   2       14.59       10.48      1.98 o
   6   3   2      251.65      258.61      8.30 o
   7   3   2      708.97      705.86     26.39 o
   8   3   2     2831.74     2750.39     75.87 o
   9   3   2      355.27      359.93     17.01 o
  10   3   2       63.98       78.04      7.60 o
  -9   4   2      129.19      115.88     14.28 o
  -8   4   2      694.14      689.25     23.24 o
  -7   4   2     2148.88     2118.06     58.27 o
  -6   4   2      568.63      596.39     17.44 o
  -5   4   2      751.85      751.50      7.75 o
  -4   4   2      650.32      645.01     10.63 o
  -3   4   2       95.97      132.35      3.17 o
  -2   4   2     3757.46     3937.38     28.47 o
  -1   4   2     6424.56     6408.39     92.84 o
   0   4   2     3726.58     3770.25     56.50 o
   1   4   2     6451.40     6289.89     70.78 o
   2   4   2      405.55      385.67      3.86 o
   3   4   2     1996.17     1919.57     19.36 o
   4   4   2     5707.39     5731.49     58.67 o
   5   4   2      759.49      701.54     12.22 o
   6   4   2     1414.70     1408.69     16.59 o
   7   4   2      321.95      308.94      7.82 o
   8   4   2      243.11      249.74     10.40 o
   9   4   2     1593.08     1636.11     73.04 o
  10   4   2     1368.00     1477.23     63.86 o
  -8   5   2       77.97       64.54      9.56 o
  -7   5   2      903.67      846.59     22.69 o
  -6   5   2     2661.62     2363.11    314.65 o
  -5   5   2     4107.72     4060.86     53.47 o
  -4   5   2     1227.28     1277.09     20.90 o
  -3   5   2      924.60      938.32     10.30 o
  -2   5   2      810.30      773.76      9.29 o
  -1   5   2     1440.19     1414.22     13.00 o
   0   5   2     4793.08     4792.99     55.44 o
   1   5   2     9356.74     9710.27    110.28 o
   2   5   2     2046.38     1891.01     39.56 o
   3   5   2     1263.66     1211.14     41.20 o
   4   5   2     2578.61     2548.88     27.31 o
   5   5   2     2185.04     2095.37     92.75 o
   6   5   2     1851.34     1846.62     30.34 o
   7   5   2      694.97      705.60     20.24 o
   8   5   2      242.24      227.76      9.82 o
   9   5   2      399.43      428.64     17.14 o
  10   5   2      101.21      120.08     10.43 o
  -8   6   2      332.18      290.53     22.52 o
  -7   6   2      347.62      341.76     11.11 o
  -6   6   2       10.01       14.54      2.39 o
  -5   6   2     1162.92     1139.84     18.80 o
  -4   6   2     4167.44     4224.13     87.13 o
  -3   6   2     2581.95     2630.37     29.54 o
  -2   6   2     1037.48     1060.37     12.37 o
  -1   6   2      815.81      794.38     10.25 o
   0   6   2     2008.11     2018.62     13.65 o
   1   6   2     2798.72     2744.31     29.03 o
   2   6   2      416.62      296.96      5.61 o
   3   6   2     1971.16     1901.87     25.85 o
   4   6   2      218.66      213.25      4.52 o
   5   6   2      709.05      712.67     14.40 o
   6   6   2     1476.54     1558.08     21.20 o
   7   6   2      867.58      876.90     28.34 o
   8   6   2      855.70      869.47     27.71 o
   9   6   2       72.73       76.10      5.88 o
  10   6   2       42.83       24.08      4.97 o
  -7   7   2      125.32      124.97     13.48 o
  -6   7   2      162.01      146.03      5.53 o
  -5   7   2      110.87       97.56      8.56 o
  -4   7   2      249.01      242.57      6.37 o
  -3   7   2     2239.56     2269.26     56.30 o
  -2   7   2     1201.50     1205.78     11.86 o
  -1   7   2      647.15      685.93      9.26 o
   0   7   2      135.67      140.97      2.64 o
   1   7   2        9.94        3.46      1.25 o
   2   7   2     1089.93     1029.32     19.55 o
   3   7   2      371.59      338.10      6.91 o
   4   7   2      946.20      940.15     16.15 o
   5   7   2      964.03      969.07     28.72 o
   6   7   2      199.10      163.20      3.77 o
   7   7   2       37.97       34.39      2.58 o
   8   7   2      417.16      416.93     12.69 o
   9   7   2      137.30      139.78      8.83 o
  10   7   2      121.28      121.05      9.66 o
  -7   8   2      326.15      358.97     14.78 o
  -6   8   2      200.19      191.66      8.56 o
  -5   8   2       12.40       11.95      1.67 o
  -4   8   2       10.20       15.03      2.02 o
  -3   8   2        2.53        4.60      1.99 o
  -2   8   2      616.56      605.73     15.89 o
  -1   8   2      185.26      169.43      4.78 o
   0   8   2       46.36       43.54      2.87 o
   1   8   2        6.64       11.21      1.19 o
   2   8   2       96.74      101.63      3.05 o
   3   8   2      638.90      625.09      8.86 o
   4   8   2      426.79      414.86     16.89 o
   5   8   2      167.48      140.37      3.85 o
   6   8   2      153.78      139.01      7.94 o
   7   8   2       17.56       14.34      2.84 o
   8   8   2        3.82        4.84      2.01 o
   9   8   2       32.97       36.70      3.98 o
  -6   9   2      459.11      498.99     24.07 o
  -5   9   2       61.11       57.18      5.89 o
  -4   9   2        0.47       -0.98      2.45 o
  -3   9   2      814.89      774.24     57.15 o
  -2   9   2      174.05      163.99      7.92 o
  -1   9   2      448.25      458.67     19.24 o
   0   9   2      244.08      234.87      4.68 o
   1   9   2      222.40      197.33      3.24 o
   2   9   2       32.56       28.15      2.51 o
   3   9   2        6.13       11.55      8.18 o
   4   9   2      255.54      260.72      7.18 o
   5   9   2      106.32       98.54      5.31 o
   6   9   2      635.07      639.09     18.76 o
   7   9   2       94.38       93.44      5.27 o
   8   9   2       32.43       32.80      2.83 o
   9   9   2       62.45       69.44      6.64 o
  -5  10   2      241.72      263.79     12.57 o
  -4  10   2      310.41      332.02     15.82 o
  -3  10   2       12.05       15.27      3.50 o
  -2  10   2      411.28      380.04     34.05 o
  -1  10   2        2.13        1.57      1.76 o
   0  10   2      308.41      293.94     17.52 o
   1  10   2      497.01      520.26      9.35 o
   2  10   2      693.89      701.39     13.38 o
   3  10   2      238.17      259.91      8.21 o
   4  10   2       12.33       12.49      1.50 o
   5  10   2      184.34      176.07      6.83 o
   6  10   2     1750.40     1732.46     42.93 o
   7  10   2      384.12      390.35     12.45 o
   8  10   2      128.98      152.30      7.05 o
  -4  11   2      796.14      797.60     33.48 o
  -3  11   2      912.61      974.14     37.36 o
  -2  11   2      449.11      480.52     23.73 o
  -1  11   2      270.45      267.26     15.12 o
   0  11   2      279.21      257.62      6.38 o
   1  11   2      536.61      524.62     23.62 o
   2  11   2     1365.14     1333.34     50.79 o
   3  11   2      736.22      775.74     14.15 o
   4  11   2      647.64      690.12     35.46 o
   5  11   2      177.61      170.46      5.80 o
   6  11   2      371.13      369.92     12.57 o
   7  11   2      951.63     1037.09     31.99 o
   8  11   2      680.25      704.32     20.76 o
  -3  12   2      516.05      493.34     22.19 o
  -2  12   2     1116.92      983.25     43.50 o
  -1  12   2     1177.92     1104.10     41.48 o
   0  12   2      415.22      432.19     19.24 o
   1  12   2      232.51      214.73     10.20 o
   2  12   2      919.16      838.80     40.46 o
   3  12   2     1347.09     1420.15     68.95 o
   4  12   2     1029.05     1051.78     22.43 o
   5  12   2      806.36      869.85     25.44 o
   6  12   2      134.40      145.27      7.98 o
   7  12   2       41.85       47.07      3.45 o
  -1  13   2      329.02      305.11     17.65 o
   0  13   2      684.09      727.70     33.33 o
   1  13   2     1047.40      700.66     31.78 o
   2  13   2       11.80       24.63      3.82 o
   3  13   2       83.27       84.30      6.63 o
   4  13   2      951.38      999.97     36.72 o
   5  13   2      928.88      980.83     42.84 o
  -5 -12   3      379.22      419.97     31.94 o
  -4 -12   3      683.60      796.90     33.33 o
  -3 -12   3       21.38       23.42      2.15 o
  -2 -12   3       50.54       47.26      4.89 o
  -1 -12   3      715.09      732.89     32.47 o
   0 -12   3      796.92      825.06     36.69 o
   1 -12   3     1173.03     1282.02     53.09 o
  -6 -11   3      133.87      134.07     11.06 o
  -5 -11   3     1451.69     1484.25     44.62 o
  -4 -11   3     1405.20     1518.21     38.66 o
  -3 -11   3      909.54      986.92     25.95 o
  -2 -11   3      412.33      391.90     10.07 o
  -1 -11   3       54.95       61.98      2.84 o
   0 -11   3      404.66      412.16     12.25 o
   1 -11   3      801.44      838.55     22.33 o
   2 -11   3      869.21      889.94     39.66 o
   3 -11   3     1088.49     1187.14     47.63 o
  -7 -10   3       89.55       71.09      6.97 o
  -6 -10   3      139.89      139.73      5.81 o
  -5 -10   3       19.98       21.10      3.90 o
  -4 -10   3      557.01      569.95     15.36 o
  -3 -10   3     2294.08     2422.68     54.36 o
  -2 -10   3     2011.70     2029.46     67.08 o
  -1 -10   3      352.50      354.56      7.89 o
   0 -10   3       23.78       23.76      1.93 o
   1 -10   3       76.93       81.57      3.11 o
   2 -10   3      416.17      423.83     16.78 o
   3 -10   3      527.71      580.38     23.66 o
   4 -10   3      380.34      361.56     15.64 o
  -8  -9   3      486.82      493.43     23.61 o
  -7  -9   3      660.91      669.04     18.17 o
  -6  -9   3      459.99      480.23     14.31 o
  -5  -9   3      216.73      219.03      6.76 o
  -4  -9   3      209.24      200.78     11.91 o
  -3  -9   3      157.68      135.41      5.12 o
  -2  -9   3      244.74      243.31      5.89 o
  -1  -9   3     1237.28     1261.14     24.86 o
   0  -9   3     1218.08     1183.63     16.51 o
   1  -9   3        4.74        5.73      3.05 o
   2  -9   3        2.28       -0.44      2.40 o
   3  -9   3      191.70      188.52     26.68 o
   4  -9   3      228.03      232.46     12.27 o
   5  -9   3        0.73       -0.70      2.64 o
  -9  -8   3       68.99       63.87      6.39 o
  -8  -8   3      124.35      130.57     19.00 o
  -7  -8   3      251.31      259.31      7.66 o
  -6  -8   3      129.60      129.93      6.70 o
  -5  -8   3      588.63      614.48     13.35 o
  -4  -8   3      386.82      398.88      9.41 o
  -3  -8   3      880.25      915.55     10.65 o
  -2  -8   3      183.92      172.07      4.17 o
  -1  -8   3       41.30       40.98      1.65 o
   0  -8   3      333.80      307.57      6.41 o
   1  -8   3      887.96      906.59     16.92 o
   2  -8   3        0.50        3.65      1.61 o
   3  -8   3       90.52       75.66      5.01 o
   4  -8   3       93.48       78.31     14.84 o
   5  -8   3        0.54        2.05      2.41 o
   6  -8   3       99.59       93.91     17.81 o
  -9  -7   3       19.75       23.40      3.96 o
  -8  -7   3       25.92       20.36      5.69 o
  -7  -7   3       68.91       44.20      1.61 o
  -6  -7   3      104.77      106.32      2.24 o
  -5  -7   3      427.21      417.81     12.65 o
  -4  -7   3      333.14      313.40      7.21 o
  -3  -7   3      192.69      193.88      4.70 o
  -2  -7   3       21.22       19.08      2.23 o
  -1  -7   3       47.92       46.93      1.80 o
   0  -7   3      807.55      829.35     11.61 o
   1  -7   3        6.47        6.09      2.13 o
   2  -7   3      120.72      117.31      3.92 o
   3  -7   3       31.39       27.58      2.27 o
   4  -7   3       84.40       95.98      8.21 o
   5  -7   3      129.71      131.74     15.86 o
   6  -7   3      111.65       96.16     19.84 o
   7  -7   3      177.50      176.55     32.80 o
  -9  -6   3      309.80      300.85     13.04 o
  -8  -6   3        0.73        1.95      0.80 o
  -7  -6   3        6.81        3.57      3.01 o
  -6  -6   3       23.59       19.05      1.36 o
  -5  -6   3      365.53      342.23      5.27 o
  -4  -6   3     1422.53     1401.52     16.22 o
  -3  -6   3     1615.75     1655.12     21.33 o
  -2  -6   3      730.33      707.84     15.31 o
  -1  -6   3      136.61      147.31      3.00 o
   0  -6   3      130.99      137.19      4.17 o
   1  -6   3      466.86      450.13      7.43 o
   2  -6   3      979.67     1014.31     19.78 o
   3  -6   3     1582.04     1605.35     97.78 o
   4  -6   3      774.28      829.33     20.59 o
   5  -6   3      127.49      123.72     12.49 o
   6  -6   3       84.34       87.57     11.25 o
   7  -6   3      419.23      435.81     14.17 o
 -10  -5   3       50.06       48.41      6.19 o
  -9  -5   3      361.50      329.22     15.68 o
  -8  -5   3      848.12      879.25     21.38 o
  -7  -5   3     1079.29     1059.59     15.44 o
  -6  -5   3      188.88      177.61      5.36 o
  -5  -5   3        2.23        3.12      0.92 o
  -4  -5   3      165.06      155.63      3.01 o
  -3  -5   3     3311.88     3361.14     30.90 o
  -2  -5   3     3706.75     3726.95     47.96 o
  -1  -5   3     3184.71     3217.45     63.03 o
   0  -5   3      595.90      563.23      7.38 o
   1  -5   3     1339.39     1460.68     15.34 o
   2  -5   3      983.64      999.32     15.16 o
   3  -5   3     1671.60     1681.05     22.84 o
   4  -5   3     1165.95     1012.95    128.09 o
   5  -5   3     1527.02     1660.89     20.59 o
   6  -5   3      604.76      633.92     12.52 o
   7  -5   3      352.75      339.63      8.06 o
   8  -5   3      284.38      270.91     24.85 o
 -10  -4   3      214.10      255.49     15.35 o
  -9  -4   3        7.68        9.53      2.66 o
  -8  -4   3      260.84      261.67      5.67 o
  -7  -4   3     3967.81     3792.09     72.88 o
  -6  -4   3     2853.74     2909.73     65.26 o
  -5  -4   3     1284.71     1308.29     15.35 o
  -4  -4   3        4.39        5.60      1.01 o
  -3  -4   3      312.24      279.73      3.65 o
  -2  -4   3     4217.55     4243.48     63.61 o
  -1  -4   3     4051.50     3922.04    111.67 o
   0  -4   3     4808.44     4926.69     33.68 o
   1  -4   3     4766.03     5134.12     58.93 o
   2  -4   3      374.52      350.43      8.87 o
   3  -4   3     1916.16     1930.87     32.56 o
   4  -4   3     1098.69     1089.38     17.92 o
   5  -4   3     1267.90     1276.54     19.32 o
   6  -4   3     1207.49     1260.94     21.97 o
   7  -4   3      604.53      635.42     14.12 o
   8  -4   3      178.48      192.60     14.73 o
 -10  -3   3      565.52      562.33     26.55 o
  -9  -3   3      443.74      410.76     38.14 o
  -8  -3   3       37.33       37.70      2.17 o
  -7  -3   3      392.71      383.67      7.97 o
  -6  -3   3     1565.07     1558.48     25.95 o
  -5  -3   3     4468.70     4571.43     41.73 o
  -4  -3   3     8353.39     8603.26     72.97 o
  -3  -3   3        5.04       15.22      0.74 o
  -2  -3   3       50.43       66.52      1.49 o
  -1  -3   3     3239.90     3267.73     51.06 o
   0  -3   3      569.83      511.03      5.55 o
   1  -3   3     5853.48     5923.38     98.89 o
   2  -3   3     4622.30     4901.63     38.14 o
   3  -3   3      551.06      559.22      7.64 o
   4  -3   3      722.40      728.60     11.72 o
   5  -3   3      103.16       74.87      5.98 o
   6  -3   3     1223.35     1209.62     28.07 o
   7  -3   3     1240.52     1277.38     36.44 o
   8  -3   3        5.64        3.55      4.08 o
   9  -3   3       53.30       45.99      4.80 o
 -10  -2   3     1167.77     1287.25     56.32 o
  -9  -2   3      703.24      585.61     28.31 o
  -8  -2   3      519.14      521.46     12.74 o
  -7  -2   3      236.39      216.99      5.20 o
  -6  -2   3       64.34       65.43      2.41 o
  -5  -2   3      930.79      949.71     13.98 o
  -4  -2   3      711.69      669.89      7.55 o
  -3  -2   3     1436.85     1358.97     10.34 o
  -2  -2   3    10218.44    10244.22     70.04 o
  -1  -2   3       31.31       33.62      1.40 o
   0  -2   3      258.30      240.37      3.14 o
   1  -2   3      724.57      665.42      6.05 o
   2  -2   3      157.82      121.75      5.13 o
   3  -2   3     2647.30     2797.56     43.03 o
   4  -2   3      167.17      162.93      3.81 o
   5  -2   3       33.01       30.96      2.09 o
   6  -2   3      212.79      221.66      6.88 o
   7  -2   3      447.15      446.22     14.24 o
   8  -2   3      575.80      579.62     16.66 o
   9  -2   3        7.08        8.23      2.54 o
 -10  -1   3       30.53       40.49      7.60 o
  -9  -1   3      497.26      496.95     24.36 o
  -8  -1   3      662.42      669.26     34.19 o
  -7  -1   3       61.99       56.30      2.94 o
  -6  -1   3      124.58      120.01      2.64 o
  -5  -1   3       56.01       51.95      2.39 o
  -4  -1   3       55.76       54.93      2.45 o
  -3  -1   3     1437.66     1486.91     14.19 o
  -2  -1   3     1295.77     1309.53      5.72 o
  -1  -1   3     2920.34     2939.05     31.71 o
   0  -1   3        1.74        2.26      1.73 o
   1  -1   3     4180.36     4560.32     23.27 o
   2  -1   3      560.35      571.29      5.50 o
   3  -1   3     1993.97     2074.02     12.27 o
   4  -1   3       54.27       48.26      2.88 o
   5  -1   3      107.79      106.40      5.79 o
   6  -1   3       32.72       35.96      3.55 o
   7  -1   3        2.25       -0.13      1.76 o
   8  -1   3        0.60        0.75      1.83 o
   9  -1   3        5.94       14.11      3.87 o
  10  -1   3       50.62       27.17      8.14 o
 -10   0   3       20.92       25.66      5.61 o
  -9   0   3       30.26       28.26      5.44 o
  -8   0   3       10.31       13.62      1.73 o
  -7   0   3      241.85      229.62      5.97 o
  -6   0   3      438.59      419.68      7.54 o
  -5   0   3      195.73      203.88      3.67 o
  -4   0   3        0.92        1.10      0.97 o
  -3   0   3      883.70      934.09      9.63 o
  -2   0   3       12.30        7.30      1.12 o
  -1   0   3     1848.83     1892.16      8.35 o
   0   0   3       31.07       42.27      7.11 o
   1   0   3      104.27       95.50      2.01 o
   2   0   3      323.11      327.13      4.38 o
   3   0   3       33.43       27.03      2.69 o
   4   0   3      629.16      614.56     25.89 o
   5   0   3     1693.39     1793.65     20.58 o
   6   0   3        0.79        2.64      1.28 o
   7   0   3        5.56        6.84      3.22 o
   8   0   3       16.53       23.44      3.33 o
   9   0   3      185.74      174.99     20.03 o
  10   0   3      275.18      274.47     32.02 o
 -10   1   3       40.60       28.50      3.42 o
  -9   1   3       20.55       20.30      4.99 o
  -8   1   3        1.02        4.31      1.61 o
  -7   1   3     2897.87     2952.21     69.16 o
  -6   1   3      193.96      193.37      4.48 o
  -5   1   3      221.81      220.75      4.18 o
  -4   1   3      633.03      628.45      7.28 o
  -3   1   3       74.69       76.89      2.95 o
  -2   1   3      760.23      748.37      6.33 o
  -1   1   3      382.30      360.44      2.86 o
   0   1   3      235.59      233.05      3.34 o
   2   1   3      102.02       81.40      1.91 o
   3   1   3      144.20      150.39      2.92 o
   4   1   3      407.17      370.46      6.12 o
   5   1   3      532.86      523.14      7.59 o
   6   1   3     2106.39     2209.89     27.11 o
   7   1   3      456.99      499.15     12.51 o
   8   1   3        7.78        7.90      2.55 o
   9   1   3     1430.04     1475.18     67.01 o
  10   1   3      112.64       81.39     22.47 o
  -9   2   3      355.84      370.78     19.01 o
  -8   2   3        6.07        9.90      1.65 o
  -7   2   3      155.31      140.62      4.00 o
  -6   2   3       57.28       50.98      2.40 o
  -5   2   3     1980.14     2011.45     27.43 o
  -4   2   3     2110.00     2096.77     20.15 o
  -3   2   3     3790.68     4038.48     24.93 o
  -2   2   3       37.97       28.77      1.24 o
  -1   2   3      282.58      241.84      2.42 o
   0   2   3     5409.53     5473.15     41.07 o
   1   2   3    10606.91    10804.37    118.03 o
   2   2   3      465.87      414.96      4.24 o
   3   2   3     2254.06     2279.21     20.13 o
   4   2   3      444.13      434.28      8.28 o
   5   2   3     2145.61     2197.09     24.52 o
   6   2   3     1716.04     1723.88     25.70 o
   7   2   3     1840.95     1652.69    147.30 o
   8   2   3      769.63      777.72     32.16 o
   9   2   3      687.00      739.16     34.70 o
  10   2   3       62.31       67.77      6.80 o
  -9   3   3     1077.26     1119.52     35.08 o
  -8   3   3      837.14      848.55     28.38 o
  -7   3   3      764.59      782.60     23.66 o
  -6   3   3       39.83       37.48      2.06 o
  -5   3   3      192.83      186.54      6.03 o
  -4   3   3     2388.80     2412.33     23.09 o
  -3   3   3     7045.87     7299.73     52.88 o
  -2   3   3     5275.04     5461.64     29.06 o
  -1   3   3     2530.95     2582.36     11.07 o
   0   3   3      203.77      185.20      1.72 o
   1   3   3     3767.21     3725.63     28.73 o
   2   3   3     6511.30     6446.68     66.62 o
   3   3   3     4649.58     4501.99     30.75 o
   4   3   3     1991.21     1895.91     17.87 o
   5   3   3     2827.31     2727.49    127.13 o
   6   3   3      235.36      229.90      8.07 o
   7   3   3      510.73      485.08     11.86 o
   8   3   3     2127.39     2221.23     86.21 o
   9   3   3     1437.78     1454.41     66.98 o
  10   3   3      204.45      181.77     18.73 o
  -9   4   3      143.33      112.56     17.76 o
  -8   4   3      852.02      818.02     62.28 o
  -7   4   3     1943.41     2105.36     43.91 o
  -6   4   3     1707.72     1739.15     44.06 o
  -5   4   3      364.50      372.37      7.48 o
  -4   4   3      906.35      973.25     17.62 o
  -3   4   3     2116.80     2088.35     20.10 o
  -2   4   3     2208.45     2054.68     13.73 o
  -1   4   3     6097.26     6183.85     29.73 o
   0   4   3     2876.92     2913.57     16.85 o
   1   4   3      754.87      685.67     10.15 o
   2   4   3      730.53      629.28      7.56 o
   3   4   3     1980.31     1898.24     27.11 o
   4   4   3     6794.48     6878.77     65.86 o
   5   4   3     1914.79     1937.67     49.66 o
   6   4   3      192.77      162.41      6.39 o
   7   4   3      294.92      298.77     11.34 o
   8   4   3       46.34       58.42      4.43 o
   9   4   3      230.45      245.44     11.16 o
  10   4   3      994.59     1043.56     46.16 o
  -8   5   3       63.72       55.29      7.23 o
  -7   5   3      268.64      274.98     10.01 o
  -6   5   3      792.02      839.60     18.49 o
  -5   5   3     2985.70     3034.64     32.19 o
  -4   5   3      515.46      508.62      7.84 o
  -3   5   3        1.03        1.79      1.06 o
  -2   5   3     2095.95     2137.64     20.61 o
  -1   5   3     2188.05     2134.27     12.57 o
   0   5   3     2763.65     2711.78     24.28 o
   1   5   3      533.45      458.37      5.80 o
   2   5   3       41.38       41.30      2.39 o
   3   5   3     1068.17     1056.56     25.84 o
   4   5   3      354.65      350.58      6.35 o
   5   5   3      422.91      384.11     11.46 o
   6   5   3     1764.45     1858.65     37.27 o
   7   5   3      366.99      375.08      9.03 o
   8   5   3       33.60       25.60      3.59 o
   9   5   3       42.84       33.37      4.30 o
  10   5   3       28.23       24.13      3.49 o
  -8   6   3      133.49      104.61     20.59 o
  -7   6   3      145.67      143.41     19.26 o
  -6   6   3       26.87       40.75      5.33 o
  -5   6   3      446.06      428.90      8.89 o
  -4   6   3     1823.51     1915.82     26.64 o
  -3   6   3      327.46      319.07      8.43 o
  -2   6   3      306.76      269.77      5.01 o
  -1   6   3      419.93      401.57      5.58 o
   0   6   3      455.28      395.47     11.75 o
   1   6   3     2434.45     2488.94     42.64 o
   2   6   3      827.34      782.51      8.45 o
   3   6   3        3.21        3.60      1.27 o
   4   6   3       40.99       40.01      3.06 o
   5   6   3       53.81       48.78      1.68 o
   6   6   3       14.82       14.16      1.33 o
   7   6   3      667.82      670.77     11.69 o
   8   6   3       26.36       31.24      4.04 o
   9   6   3      155.55      149.31      9.13 o
  10   6   3        1.69        1.97      2.09 o
  -7   7   3       61.34       44.92      4.65 o
  -6   7   3        2.09        3.28      4.22 o
  -5   7   3      388.47      377.18     10.68 o
  -4   7   3      157.90      148.98      3.84 o
  -3   7   3       20.53       27.00      1.80 o
  -2   7   3       12.08       15.38      1.39 o
  -1   7   3      300.42      306.83      7.69 o
   0   7   3        8.20       11.00      1.56 o
   1   7   3      574.07      645.61      6.62 o
   2   7   3      154.37      130.87      2.35 o
   3   7   3      929.99      917.75     15.54 o
   4   7   3      261.73      235.70      6.87 o
   5   7   3       64.31       60.84      2.52 o
   6   7   3      169.86      144.05      2.36 o
   7   7   3      219.23      212.83      4.57 o
   8   7   3      388.14      377.43     11.62 o
   9   7   3      345.86      339.38     25.10 o
  10   7   3        0.96        5.27      3.46 o
  -7   8   3      143.48      130.57      8.98 o
  -6   8   3        6.50        4.60      1.55 o
  -5   8   3        1.43        2.12      2.47 o
  -4   8   3      134.96      127.09      2.88 o
  -3   8   3      236.01      222.22      6.77 o
  -2   8   3      461.78      465.14     13.17 o
  -1   8   3     1338.76     1378.57     42.27 o
   0   8   3        0.65        2.57      1.12 o
   1   8   3       13.75       18.16      1.39 o
   2   8   3        3.22        5.05      1.18 o
   3   8   3     1145.98     1157.43     47.92 o
   4   8   3      730.80      756.40     32.26 o
   5   8   3      489.73      488.23     11.77 o
   6   8   3      226.51      223.66      8.75 o
   7   8   3      112.67      105.49      4.05 o
   8   8   3      104.31       91.58      8.05 o
   9   8   3      352.54      354.93     13.97 o
  -6   9   3      395.36      391.77     11.19 o
  -5   9   3      397.71      414.58     18.80 o
  -4   9   3        1.92        3.58      2.63 o
  -3   9   3      413.49      401.18     10.04 o
  -2   9   3      960.25      948.00     19.08 o
  -1   9   3      698.16      675.59     30.85 o
   0   9   3      715.13      676.81     35.53 o
   1   9   3      216.84      222.56      3.28 o
   2   9   3      281.20      283.67      4.52 o
   3   9   3      469.56      438.08     18.62 o
   4   9   3     1351.82     1394.54     28.81 o
   5   9   3     3154.00     3074.62     59.00 o
   6   9   3      346.95      357.40     14.45 o
   7   9   3       65.18       78.26      5.56 o
   8   9   3      206.33      194.92      9.80 o
   9   9   3      131.48      120.66      9.42 o
  -5  10   3      674.96      712.48     32.95 o
  -4  10   3      467.74      486.46     20.75 o
  -3  10   3      144.09      170.73      7.72 o
  -2  10   3      948.68      811.99     80.24 o
  -1  10   3      794.53      746.99     32.38 o
   0  10   3      860.94      858.03     16.90 o
   2  10   3     1242.48     1182.75     21.28 o
   3  10   3      343.14      352.72      8.37 o
   4  10   3      262.21      252.98      6.80 o
   5  10   3      121.58      104.82      3.65 o
   6  10   3     3018.48     3174.84    105.19 o
   7  10   3     1820.09     1931.91     94.37 o
   8  10   3       91.95       91.19      5.72 o
  -4  11   3      655.61      684.97     29.43 o
  -3  11   3      932.60      709.11     27.95 o
  -2  11   3      473.28      483.53     23.97 o
  -1  11   3      138.98      134.68      5.66 o
   0  11   3      686.30      667.75     15.78 o
   1  11   3     1983.08     1764.66     25.56 o
   2  11   3     2332.99     2267.63     58.21 o
   3  11   3      472.17      475.94      9.82 o
   4  11   3      203.24      202.94      6.13 o
   5  11   3       22.64       29.63      3.70 o
   6  11   3      337.93      328.75     10.40 o
   7  11   3      511.82      530.63     17.24 o
  -3  12   3      501.35      487.08     22.03 o
  -2  12   3      576.77      558.24     26.37 o
  -1  12   3      436.94      482.06     20.41 o
   0  12   3        6.70       12.08      3.88 o
   1  12   3       59.97       63.99     21.01 o
   2  12   3      769.41      814.35     33.77 o
   3  12   3      931.66      867.51     59.85 o
   4  12   3      937.56      940.03     22.51 o
   5  12   3      136.13      132.94     12.62 o
   6  12   3        0.69        3.21      1.25 o
  -1  13   3      704.09      771.89     32.56 o
   0  13   3      163.50      144.76     11.66 o
   1  13   3       14.67       12.48      3.91 o
   2  13   3       11.64        8.53      1.65 o
   3  13   3        0.58        6.70      4.14 o
   4  13   3      412.25      469.69     26.78 o
   5  13   3      205.48      198.00      8.32 o
  -3 -12   4        1.18        3.91      2.74 o
  -2 -12   4      114.19      116.50      8.90 o
  -1 -12   4      562.55      603.61     25.19 o
   0 -12   4     1199.91     1381.92     54.06 o
  -6 -11   4      363.04      398.73     22.21 o
  -5 -11   4      338.86      343.28     14.52 o
  -4 -11   4     1521.82     1683.75     72.35 o
  -3 -11   4      527.63      556.00     18.18 o
  -2 -11   4      333.34      344.89     14.91 o
  -1 -11   4       28.46       29.83      2.46 o
   0 -11   4       47.27       58.80      3.29 o
   1 -11   4     1283.43     1314.88     39.77 o
   2 -11   4      516.79      524.16     15.85 o
  -7 -10   4      336.26      390.56     21.86 o
  -6 -10   4       57.69       48.00      5.16 o
  -5 -10   4       51.94       59.19      3.56 o
  -4 -10   4      257.31      293.66      8.40 o
  -3 -10   4      673.67      687.28     14.47 o
  -2 -10   4      581.03      572.58     12.20 o
  -1 -10   4      139.27      131.25      2.75 o
   0 -10   4       32.72       37.39      2.98 o
   1 -10   4      178.67      165.83      6.10 o
   2 -10   4      305.10      314.87     18.72 o
   3 -10   4      105.28       78.89     18.23 o
   4 -10   4       14.72       17.06      5.37 o
  -8  -9   4      172.18      182.87     11.84 o
  -7  -9   4      381.10      421.80     62.04 o
  -6  -9   4       37.65       36.75      2.60 o
  -5  -9   4        0.53        1.68      0.95 o
  -4  -9   4       16.52       17.42      1.50 o
  -3  -9   4      465.42      491.67      8.89 o
  -2  -9   4      540.88      535.59     16.74 o
  -1  -9   4       50.89       54.95      4.54 o
   0  -9   4       92.96       90.19      1.90 o
   1  -9   4        0.26        3.82      1.98 o
   2  -9   4        0.52        0.11      2.12 o
   3  -9   4       66.87       54.10     11.87 o
   4  -9   4      171.09      169.64     19.37 o
   5  -9   4      211.92      195.74     12.90 o
  -8  -8   4      160.79      159.68      8.97 o
  -7  -8   4        5.84        2.92      1.02 o
  -6  -8   4      322.95      316.01      9.04 o
  -5  -8   4        5.91        2.27      0.94 o
  -4  -8   4       68.62       70.03      3.22 o
  -3  -8   4      231.05      215.32      3.42 o
  -2  -8   4       76.16       64.75      2.70 o
  -1  -8   4      115.53      119.73      2.60 o
   0  -8   4      187.98      178.22      6.05 o
   1  -8   4       35.13       37.04      1.76 o
   2  -8   4       59.08       62.53      4.97 o
   3  -8   4       43.63       34.52      7.40 o
   4  -8   4      437.31      410.80     17.32 o
   5  -8   4      300.52      289.54     14.61 o
   6  -8   4      108.22       88.48     21.12 o
  -9  -7   4       32.37       36.75      5.20 o
  -8  -7   4       16.23        5.24      2.60 o
  -7  -7   4       27.26       20.88      2.72 o
  -6  -7   4      402.64      378.52      6.14 o
  -5  -7   4      846.90      860.03     11.21 o
  -4  -7   4     1599.71     1647.45     27.73 o
  -3  -7   4     1111.85     1104.43     24.72 o
  -2  -7   4       54.34       44.69      5.44 o
  -1  -7   4      636.82      624.11     10.84 o
   0  -7   4     1835.45     1853.42     30.16 o
   1  -7   4      752.65      786.36     11.72 o
   2  -7   4      154.42      162.62      3.97 o
   3  -7   4      182.56      185.68      9.85 o
   4  -7   4      476.17      458.23     18.33 o
   5  -7   4       12.66       11.56      3.84 o
   6  -7   4      506.27      506.45     24.29 o
  -9  -6   4      589.83      598.17     28.00 o
  -8  -6   4      245.70      222.59     10.81 o
  -7  -6   4       20.93       19.61      2.35 o
  -6  -6   4       31.28       26.93      1.22 o
  -5  -6   4      349.36      326.57      5.58 o
  -4  -6   4     3088.14     3185.44     62.51 o
  -3  -6   4      269.49      247.96      5.12 o
  -2  -6   4     1273.21     1245.12     30.87 o
  -1  -6   4      459.15      473.37      6.09 o
   0  -6   4      334.13      318.24      9.00 o
   1  -6   4     1711.81     1674.39     30.12 o
   2  -6   4     2058.66     2056.51     58.63 o
   3  -6   4      511.11      514.58     12.75 o
   4  -6   4     1124.41     1215.33     36.02 o
   5  -6   4        4.16        2.68      1.42 o
   6  -6   4      309.38      293.65     13.49 o
   7  -6   4     1110.46     1214.70     53.30 o
  -9  -5   4      557.26      544.42     25.77 o
  -8  -5   4     1925.21     1890.90     54.17 o
  -7  -5   4      493.13      527.85     10.68 o
  -6  -5   4      291.48      291.65      6.14 o
  -5  -5   4      629.79      614.65     10.45 o
  -4  -5   4      679.72      671.10      5.60 o
  -3  -5   4     1567.68     1494.61     27.59 o
  -2  -5   4     3551.33     3598.22     88.67 o
  -1  -5   4     2743.64     2855.94     40.89 o
   0  -5   4     2363.68     2511.62     27.14 o
   1  -5   4        1.66        7.96      1.25 o
   2  -5   4      850.39      856.36     12.95 o
   3  -5   4     3879.14     3760.92    149.00 o
   4  -5   4     1788.87     1750.52     54.22 o
   5  -5   4      370.12      380.60     18.60 o
   6  -5   4      196.84      216.91      7.66 o
   7  -5   4      214.28      216.64      9.71 o
   8  -5   4      501.77      494.46     22.47 o
 -10  -4   4       69.30       77.89      7.81 o
  -9  -4   4      459.82      491.48     20.67 o
  -8  -4   4      147.38      167.94      8.55 o
  -7  -4   4     1140.51     1191.46     17.12 o
  -6  -4   4     3782.63     3950.73     26.02 o
  -5  -4   4     1211.35     1218.58     11.10 o
  -4  -4   4      678.65      674.72      9.51 o
  -3  -4   4      851.68      876.63     10.79 o
  -2  -4   4     1956.31     1988.58     14.62 o
  -1  -4   4     4170.62     4154.21     54.76 o
   0  -4   4     1192.00     1143.06     13.11 o
   1  -4   4      775.32      770.38      7.38 o
   2  -4   4      837.52      884.85     11.59 o
   3  -4   4      779.69      760.28     11.34 o
   4  -4   4     1665.78     1595.93     90.64 o
   5  -4   4     1679.78     1737.76     20.42 o
   6  -4   4      528.16      510.93      9.72 o
   7  -4   4       19.23       19.23      3.34 o
   8  -4   4        5.12        6.02      1.54 o
 -10  -3   4     1011.96     1078.58     43.96 o
  -9  -3   4      135.33      133.19      9.14 o
  -8  -3   4      245.96      261.31     14.19 o
  -7  -3   4      576.77      548.41     14.81 o
  -6  -3   4      307.51      309.82      5.66 o
  -5  -3   4     1303.03     1313.66     13.60 o
  -4  -3   4     2179.94     2237.24     24.27 o
  -3  -3   4     2382.10     2505.51     27.30 o
  -2  -3   4     1138.74     1143.87      8.44 o
  -1  -3   4      386.82      375.73      5.82 o
   0  -3   4     1567.97     1494.96     11.63 o
   1  -3   4     2827.08     2937.80     44.51 o
   2  -3   4      859.68      894.16      8.72 o
   3  -3   4       62.75       51.71      2.99 o
   4  -3   4        0.91        2.53      1.08 o
   5  -3   4     1681.12     1261.50     31.00 o
   6  -3   4     1063.32     1096.13     25.56 o
   7  -3   4      261.36      267.97      7.49 o
   8  -3   4        1.97        1.31      1.13 o
   9  -3   4        2.44        7.48      2.31 o
 -10  -2   4      590.39      610.41     26.51 o
  -9  -2   4      293.83      277.28     13.67 o
  -8  -2   4       42.10       36.86      2.34 o
  -7  -2   4      243.45      216.91      5.01 o
  -6  -2   4      582.01      585.56     10.67 o
  -5  -2   4      342.22      334.16      6.89 o
  -4  -2   4      440.36      429.51      6.03 o
  -3  -2   4       21.33       12.82      1.74 o
  -2  -2   4     1857.35     2064.46     20.61 o
  -1  -2   4      201.58      193.43      3.79 o
   0  -2   4       26.38       28.69      1.18 o
   1  -2   4     2695.73     2735.16     37.19 o
   2  -2   4      746.22      768.87      9.90 o
   3  -2   4      292.50      301.34      5.13 o
   4  -2   4      320.52      355.56      5.19 o
   5  -2   4      716.89      713.03      7.14 o
   6  -2   4       31.72       37.42      2.97 o
   7  -2   4      665.67      707.30     21.88 o
   8  -2   4       98.25       85.34     20.07 o
   9  -2   4      165.88      116.82     24.66 o
 -10  -1   4        7.15        8.65      2.96 o
  -9  -1   4      191.62      174.04     10.96 o
  -8  -1   4      133.85      131.11      6.57 o
  -7  -1   4       55.99       50.40      2.13 o
  -6  -1   4      794.88      738.93     25.00 o
  -5  -1   4       23.62       17.56      1.34 o
  -4  -1   4      465.95      483.51      6.31 o
  -3  -1   4       58.40       43.39      1.08 o
  -2  -1   4       19.08       12.22      1.98 o
  -1  -1   4      152.65      148.39      2.26 o
   0  -1   4       51.49       52.51      1.80 o
   1  -1   4      336.33      335.37      4.60 o
   2  -1   4     4650.46     4958.53     42.70 o
   3  -1   4      275.33      244.06     10.25 o
   4  -1   4      106.76      100.30      4.92 o
   5  -1   4       59.90       55.95      3.93 o
   6  -1   4       17.84       18.46      2.25 o
   7  -1   4       41.38       39.50      5.00 o
   8  -1   4      173.24      196.22     16.81 o
   9  -1   4      431.62      416.25     38.24 o
 -10   0   4       73.81       69.98      6.86 o
  -9   0   4        3.94        5.16      1.60 o
  -8   0   4       21.32       22.21      2.06 o
  -7   0   4     1143.77     1153.61     15.24 o
  -6   0   4      335.82      318.79      5.90 o
  -5   0   4      361.01      320.32      4.10 o
  -4   0   4       45.40       44.45      1.69 o
  -3   0   4       83.75       79.02      2.39 o
  -2   0   4     5301.45     5592.78     29.37 o
  -1   0   4     1130.79     1105.18      5.81 o
   0   0   4      171.72      157.85      3.39 o
   1   0   4       14.23        7.06      1.44 o
   2   0   4       21.87       22.96      1.97 o
   3   0   4     1334.98     1298.21     11.97 o
   4   0   4     1981.21     2051.12     31.13 o
   5   0   4      502.86      473.64      7.65 o
   6   0   4      305.37      317.12     11.07 o
   7   0   4       73.48       77.82     13.95 o
   8   0   4      465.22      467.55     34.20 o
   9   0   4       38.38       29.35      6.59 o
  10   0   4      299.87      261.21     32.63 o
  -9   1   4       16.81       13.89      2.08 o
  -8   1   4       65.39       67.66      5.16 o
  -7   1   4       45.82       50.02      2.50 o
  -6   1   4      755.86      776.64     10.32 o
  -5   1   4     1573.63     1634.82     16.77 o
  -4   1   4      410.78      394.98      5.48 o
  -3   1   4      705.28      716.64      7.06 o
  -2   1   4     1318.50     1377.01      8.96 o
  -1   1   4     3171.24     3268.52     13.65 o
   0   1   4     1334.37     1295.06     10.32 o
   1   1   4      124.72      151.52      2.83 o
   2   1   4     1272.56     1275.96     11.06 o
   3   1   4     1186.23     1192.57     15.27 o
   4   1   4     1254.85     1264.75     14.57 o
   6   1   4     2221.95     2219.62     44.53 o
   7   1   4      996.30     1028.01     25.42 o
   8   1   4        7.87        3.89      1.11 o
   9   1   4        3.65        6.37      3.25 o
  10   1   4      569.03      569.29     25.10 o
  -9   2   4      521.95      516.30     25.43 o
  -8   2   4      173.89      163.14      8.76 o
  -7   2   4      191.84      186.90      5.65 o
  -6   2   4      106.76       95.62      2.79 o
  -5   2   4     1986.50     1980.26     19.72 o
  -4   2   4     4420.06     4752.76     39.54 o
  -3   2   4     2998.58     3109.75     31.63 o
  -2   2   4       98.55       64.66      2.31 o
  -1   2   4      730.00      711.96      5.18 o
   0   2   4     7020.23     7063.09     60.57 o
   1   2   4    12674.80    13162.84     61.70 o
   2   2   4      676.95      626.24      5.38 o
   3   2   4      504.59      462.55      6.84 o
   4   2   4      596.70      599.74      8.10 o
   5   2   4     1237.31     1311.75     21.55 o
   6   2   4     1570.00     1569.60     26.16 o
   7   2   4     2010.75     1790.02    142.80 o
   8   2   4      733.19      713.51     47.73 o
   9   2   4      644.62      650.04     30.92 o
  10   2   4        8.00       10.17      3.02 o
  -9   3   4     1287.25     1217.79     37.48 o
  -8   3   4     1910.02     1844.53    117.86 o
  -7   3   4     1869.97     1932.39     53.25 o
  -6   3   4      221.88      211.92      4.48 o
  -5   3   4      277.64      250.41      6.45 o
  -4   3   4     2851.30     2819.67     37.95 o
  -3   3   4     2561.86     2508.62     14.77 o
  -2   3   4     1199.50     1113.30      8.91 o
  -1   3   4     4153.17     4265.87     19.38 o
   0   3   4      180.32      152.21      3.54 o
   1   3   4     9304.70     9762.09     65.99 o
   2   3   4     6364.25     6501.58     54.26 o
   3   3   4     2193.29     2254.25     25.31 o
   4   3   4     1171.63     1108.75     15.62 o
   5   3   4       55.90       50.75      2.06 o
   6   3   4       12.05       13.95      1.45 o
   7   3   4     1094.01     1166.62     17.18 o
   8   3   4      765.67      775.05     32.01 o
   9   3   4     1908.31     2016.92    147.92 o
  10   3   4      155.49      138.28     19.49 o
  -9   4   4      358.14      380.47     15.14 o
  -8   4   4      419.75      408.55     12.92 o
  -7   4   4      993.32      931.34     52.13 o
  -6   4   4     1277.48     1313.80     25.98 o
  -5   4   4     1120.74     1145.00     14.77 o
  -4   4   4      554.24      551.24      7.10 o
  -3   4   4     1803.20     1856.19     16.20 o
  -2   4   4     1130.08     1056.30     11.57 o
  -1   4   4     1575.92     1628.13      9.69 o
   0   4   4     1358.28     1386.35      9.67 o
   1   4   4      261.35      261.24      3.16 o
   2   4   4      590.60      587.58      5.72 o
   3   4   4     2387.30     2461.76     15.69 o
   4   4   4     2411.64     2497.26     33.37 o
   5   4   4     2328.60     2412.18     30.71 o
   6   4   4        2.42        3.96      1.20 o
   7   4   4       18.24       12.39      3.51 o
   8   4   4        0.86        3.98      2.57 o
   9   4   4      337.84      348.26     14.88 o
  10   4   4      591.72      642.26     27.62 o
  -8   5   4        6.05        5.81      1.90 o
  -7   5   4      441.03      434.76     15.18 o
  -6   5   4     1208.51     1147.49     42.45 o
  -5   5   4       54.39       60.60      4.79 o
  -4   5   4      430.68      437.59      6.51 o
  -3   5   4      446.67      464.16      5.40 o
  -2   5   4      335.50      304.54      4.66 o
  -1   5   4     1819.75     1867.82     11.68 o
   0   5   4      162.74      144.02      2.34 o
   1   5   4      926.82      933.83     19.18 o
   2   5   4      454.17      481.72      4.65 o
   3   5   4      242.00      252.79      4.86 o
   4   5   4      307.93      306.63      4.76 o
   5   5   4     1249.69     1299.27     17.14 o
   6   5   4      471.37      488.81      7.79 o
   7   5   4       44.83       45.15      2.56 o
   8   5   4        0.34        1.97      1.89 o
   9   5   4       23.93       18.62      3.12 o
  10   5   4        0.79        9.10      3.94 o
  -8   6   4       11.39       15.34      3.11 o
  -7   6   4       97.99       82.41      9.69 o
  -6   6   4        2.02        4.46      1.27 o
  -5   6   4       96.43       99.10      3.77 o
  -4   6   4      211.30      184.41      4.02 o
  -3   6   4      101.01       94.24      4.13 o
  -2   6   4      327.92      324.66      3.83 o
  -1   6   4      107.32      101.53      2.14 o
   0   6   4      480.62      469.34      6.31 o
   1   6   4      560.25      562.68      7.97 o
   2   6   4       29.85       18.90      1.84 o
   3   6   4        5.03        4.58      1.43 o
   4   6   4        2.36        1.67      0.91 o
   5   6   4      199.36      187.86      5.87 o
   6   6   4     1022.80     1030.19     11.89 o
   7   6   4      488.57      490.00     10.80 o
   8   6   4        9.13       17.74      3.15 o
   9   6   4       28.87       25.68      2.50 o
  10   6   4       46.22       37.77      3.98 o
  -7   7   4       22.11       18.50      2.74 o
  -6   7   4       29.82       13.29      2.48 o
  -5   7   4      417.83      405.10     10.52 o
  -4   7   4      142.77      133.21      4.84 o
  -3   7   4      160.62      167.17      5.30 o
  -2   7   4      411.80      417.25      6.40 o
  -1   7   4        1.89        1.92      1.32 o
   0   7   4       91.36      106.67      2.46 o
   1   7   4     1012.11      984.66     10.74 o
   2   7   4      134.01      101.31      3.70 o
   3   7   4      835.80      837.61     10.44 o
   4   7   4      196.78      186.28      3.64 o
   5   7   4       27.02       27.17      2.20 o
   6   7   4      149.09      137.17      2.56 o
   7   7   4      304.07      288.62      5.80 o
   8   7   4      567.38      539.23     17.64 o
   9   7   4      386.10      390.66     10.03 o
  -7   8   4      257.96      252.81     10.68 o
  -6   8   4       53.20       53.63      4.93 o
  -5   8   4       21.38       23.04      2.80 o
  -4   8   4      445.59      428.01      8.87 o
  -3   8   4     1414.48     1376.71     32.89 o
  -2   8   4      124.50      109.42      2.43 o
  -1   8   4      703.63      729.22     17.97 o
   0   8   4      590.49      590.04      9.33 o
   1   8   4      279.79      289.04      5.84 o
   2   8   4     1524.12     1482.93     23.49 o
   3   8   4     2093.85     2045.92     34.29 o
   4   8   4     1252.81     1287.65     22.10 o
   5   8   4      329.11      329.14      6.82 o
   6   8   4      278.85      244.39      9.69 o
   7   8   4      520.81      496.32     11.27 o
   8   8   4      661.50      664.12     37.85 o
   9   8   4      944.80      981.60     42.95 o
  -6   9   4      718.09      735.17     22.11 o
  -5   9   4      647.41      655.52     18.54 o
  -4   9   4      320.80      321.00     15.76 o
  -3   9   4       36.66       35.12      2.37 o
  -2   9   4      610.80      571.96     21.67 o
  -1   9   4     5200.50     5150.11     54.21 o
   0   9   4      518.29      525.28     10.02 o
   1   9   4      331.80      340.94     10.93 o
   2   9   4      100.89      103.02      1.96 o
   3   9   4     1222.54     1240.92     24.69 o
   4   9   4     3000.50     3103.50     60.84 o
   5   9   4     1581.05     1566.17     31.14 o
   6   9   4      121.64      119.97      4.29 o
   7   9   4      728.66      759.45     24.80 o
   8   9   4      147.26      154.46      8.96 o
   9   9   4      261.96      280.58     15.74 o
  -5  10   4      942.88      956.54     39.49 o
  -4  10   4      732.37      730.76     29.16 o
  -3  10   4      422.48      432.54     26.30 o
  -2  10   4      417.70      401.53     25.54 o
  -1  10   4     2149.04     2173.89     48.33 o
   0  10   4     1617.73     1556.39     84.54 o
   1  10   4     1457.58     1434.37     64.59 o
   2  10   4      227.19      237.32      4.46 o
   3  10   4      275.09      257.70      6.56 o
   4  10   4      295.60      290.54     12.44 o
   5  10   4      802.67      835.29     23.60 o
   6  10   4     1467.91     1515.00     47.57 o
   7  10   4     1521.33     1519.80     38.82 o
   8  10   4       77.25       74.86      4.86 o
  -4  11   4      518.36      471.39     21.48 o
  -3  11   4      832.73      876.33     39.43 o
  -2  11   4      455.36      482.74     20.29 o
  -1  11   4       15.16       18.85      4.72 o
   0  11   4      436.10      421.60     13.98 o
   1  11   4     1118.87      997.83     91.20 o
   2  11   4     1098.23     1065.18     25.98 o
   3  11   4      985.85      925.28     30.09 o
   4  11   4       15.85       15.87      1.69 o
   5  11   4       45.38       43.65      2.53 o
   6  11   4      266.49      274.01      8.96 o
   7  11   4      183.69      172.44      8.83 o
  -3  12   4      372.26      365.81     20.99 o
  -2  12   4      617.97      643.37     30.10 o
  -1  12   4      363.44      368.74     17.16 o
   0  12   4       64.85       49.47      5.19 o
   1  12   4        5.13        9.96      3.63 o
   2  12   4      789.20      801.76     27.35 o
   3  12   4      280.94      294.19      8.15 o
   4  12   4      119.53      119.99      4.72 o
   5  12   4       20.28       17.36      1.63 o
   6  12   4      107.61      105.05      5.06 o
  -1  13   4       58.95       51.16      5.95 o
   0  13   4       44.38       45.56      5.73 o
   1  13   4       68.40       61.70      6.37 o
   2  13   4       15.33       16.01      1.79 o
   3  13   4        1.47        2.88      1.36 o
   4  13   4      200.14      202.05      8.75 o
   5  13   4      241.51      255.32     10.64 o
  -5 -11   5      117.94      129.42     10.34 o
  -4 -11   5      233.78      245.05     14.94 o
  -3 -11   5      140.04      132.66     10.97 o
  -2 -11   5       25.51       23.64      2.53 o
  -1 -11   5       80.18       76.03      4.47 o
   0 -11   5      137.58      153.16      5.89 o
   1 -11   5        1.26        3.23      3.51 o
  -6 -10   5       45.63       35.37      4.47 o
  -5 -10   5        8.91       10.19      3.02 o
  -4 -10   5      282.47      305.65     14.77 o
  -3 -10   5       22.88       20.49      1.83 o
  -2 -10   5        4.32        2.78      1.82 o
  -1 -10   5        3.28        5.71      1.38 o
   0 -10   5        3.96        4.61      4.37 o
   1 -10   5      118.03      108.90     20.07 o
   2 -10   5      133.86      137.71     11.63 o
   3 -10   5        5.60        7.60      1.87 o
  -7  -9   5      430.78      476.61     21.46 o
  -6  -9   5       51.35       56.92      5.16 o
  -5  -9   5       78.89       60.14      5.04 o
  -4  -9   5      119.26      116.81      3.71 o
  -3  -9   5       72.66       78.18      2.08 o
  -2  -9   5       17.02       20.85      1.38 o
  -1  -9   5      264.60      260.95      5.32 o
   0  -9   5       55.15       43.31      2.56 o
   1  -9   5      167.58      149.82      7.72 o
   2  -9   5      177.22      177.76      6.32 o
   3  -9   5      151.77      156.70      8.10 o
   4  -9   5      383.25      399.70     18.19 o
  -8  -8   5      236.93      252.05     15.27 o
  -7  -8   5      503.10      532.05     22.15 o
  -6  -8   5      349.89      318.25     14.02 o
  -5  -8   5      228.22      219.59     14.16 o
  -4  -8   5       13.22        7.58      1.35 o
  -3  -8   5      186.33      170.51      3.83 o
  -2  -8   5      726.86      706.02     16.11 o
  -1  -8   5      515.18      521.09      7.08 o
   0  -8   5      747.77      774.28     13.28 o
   1  -8   5      481.87      472.87      8.92 o
   2  -8   5      122.87      123.12      8.64 o
   3  -8   5      295.35      273.13     14.25 o
   4  -8   5      192.12      171.22     19.56 o
   5  -8   5     1087.86     1151.73     50.51 o
  -8  -7   5        0.58       -1.15      2.93 o
  -7  -7   5      182.34      206.38     10.56 o
  -6  -7   5      690.77      742.65     25.70 o
  -5  -7   5      827.20      815.81     23.20 o
  -4  -7   5     2028.79     2061.52     23.63 o
  -3  -7   5     1585.13     1672.13     15.80 o
  -2  -7   5      246.73      230.65     10.42 o
  -1  -7   5      782.63      746.18     21.39 o
   0  -7   5     2198.29     2263.56     24.02 o
   1  -7   5     1067.88     1108.53     12.14 o
   2  -7   5      599.90      613.82     12.05 o
   3  -7   5      125.08      130.12     16.61 o
   4  -7   5      719.04      689.80     27.05 o
   5  -7   5     2205.15     2368.17     24.78 o
   6  -7   5     1257.65     1311.71     57.17 o
  -9  -6   5      767.46      756.19     31.98 o
  -8  -6   5      809.25      787.02     30.93 o
  -7  -6   5       35.06       27.02      3.46 o
  -6  -6   5      263.01      255.46      4.05 o
  -5  -6   5      956.73      936.38     15.00 o
  -4  -6   5     2389.99     2445.69     25.83 o
  -3  -6   5     2153.77     2099.89     24.33 o
  -2  -6   5     2102.15     2175.12     43.07 o
  -1  -6   5      599.72      587.21     10.42 o
   0  -6   5      613.31      593.51     10.47 o
   1  -6   5     1688.18     1697.61     25.06 o
   2  -6   5     3311.81     3480.30     52.48 o
   3  -6   5      490.73      483.48     17.59 o
   4  -6   5      594.84      688.12     28.69 o
   5  -6   5      128.96      123.29     11.17 o
   6  -6   5      399.80      389.07     18.60 o
   7  -6   5     1155.55     1219.23     49.22 o
  -9  -5   5      915.99      919.52     41.20 o
  -8  -5   5      943.81      986.61     37.66 o
  -7  -5   5     1059.03     1121.12     19.74 o
  -6  -5   5     1104.48     1041.48     17.52 o
  -5  -5   5      274.54      274.51      7.37 o
  -4  -5   5      960.32      880.47     23.80 o
  -3  -5   5       15.13       13.48      1.49 o
  -2  -5   5     1865.03     1948.50     27.95 o
  -1  -5   5     1952.90     1951.27     24.71 o
   0  -5   5     1143.97     1218.78     16.53 o
   1  -5   5      558.15      547.67      5.26 o
   2  -5   5      675.11      702.37     11.20 o
   3  -5   5     1323.43     1305.10     22.72 o
   4  -5   5     1678.70     1724.29     36.92 o
   5  -5   5      122.25      114.89     14.99 o
   6  -5   5        7.49        6.56      2.26 o
   7  -5   5       23.21       24.55      4.70 o
  -9  -4   5       22.77       19.95      2.94 o
  -8  -4   5      243.80      254.00     12.25 o
  -7  -4   5      456.33      476.18      8.87 o
  -6  -4   5     1736.54     1750.91     36.43 o
  -5  -4   5      189.90      189.78      5.54 o
  -4  -4   5      221.63      218.79      8.28 o
  -3  -4   5      434.14      437.31      6.99 o
  -2  -4   5      158.93      123.46      5.75 o
  -1  -4   5      645.86      624.31      8.55 o
   0  -4   5      747.92      776.33      9.33 o
   1  -4   5       87.82       89.49      3.06 o
   2  -4   5      317.92      326.35      4.73 o
   3  -4   5       72.22       50.61      6.81 o
   4  -4   5      755.91      795.15     24.77 o
   5  -4   5      366.02      328.33     14.33 o
   6  -4   5       28.15       27.16      4.63 o
   7  -4   5        7.30        5.52      1.52 o
   8  -4   5       16.19       13.57      2.55 o
  -9  -3   5       71.07       75.43      7.77 o
  -8  -3   5        4.42        4.41      2.50 o
  -7  -3   5        6.67        9.00      1.27 o
  -6  -3   5      127.90      118.42      2.14 o
  -5  -3   5      440.74      437.88      7.93 o
  -4  -3   5      890.61      901.24     42.11 o
  -3  -3   5      138.79      118.52      9.93 o
  -2  -3   5      152.36      162.02      3.20 o
  -1  -3   5     1181.77     1198.70     19.96 o
   0  -3   5      465.72      467.67      6.21 o
   1  -3   5        1.88        8.46      3.05 o
   2  -3   5        2.45        1.78      0.69 o
   3  -3   5        2.41        3.07      1.18 o
   4  -3   5       33.72       26.93      1.71 o
   5  -3   5       22.88       25.67      3.67 o
   6  -3   5      170.70      175.91      6.19 o
   7  -3   5      131.05      123.47      4.12 o
   8  -3   5        4.84        3.70      1.25 o
  -9  -2   5      315.29      341.03     16.14 o
  -8  -2   5        1.24        3.40      2.58 o
  -7  -2   5       42.94       31.37      1.77 o
  -6  -2   5       23.44       23.55      1.81 o
  -5  -2   5       99.29       98.62      3.91 o
  -4  -2   5      439.80      430.10      6.30 o
  -3  -2   5      166.27      162.27      4.05 o
  -2  -2   5       50.80       59.38      3.02 o
  -1  -2   5      242.99      244.00      3.95 o
   0  -2   5      545.91      504.70      6.72 o
   1  -2   5      631.97      601.75     12.39 o
   2  -2   5        3.46        3.30      0.89 o
   3  -2   5        0.62        3.30      0.99 o
   4  -2   5      179.24      190.42      3.53 o
   5  -2   5       72.69       73.94      4.70 o
   6  -2   5      188.97      189.11      4.71 o
   7  -2   5      428.95      466.52     23.92 o
   8  -2   5      209.35      219.34      9.76 o
   9  -2   5       23.08       19.91      3.46 o
  -9  -1   5      210.45      208.06     11.08 o
  -8  -1   5      703.23      693.21     18.38 o
  -7  -1   5      119.00      111.92      2.95 o
  -6  -1   5      480.96      468.71      6.81 o
  -5  -1   5      244.07      229.18      3.91 o
  -4  -1   5     1706.58     1757.87     13.90 o
  -3  -1   5     1188.84     1198.25      7.52 o
  -2  -1   5     2765.89     2951.65     18.64 o
  -1  -1   5       41.76       32.94      3.44 o
   0  -1   5      866.08      861.89      9.16 o
   1  -1   5      687.62      654.03      8.96 o
   2  -1   5     1406.17     1419.45     10.35 o
   3  -1   5     2282.29     2416.00     23.15 o
   4  -1   5      191.67      194.02      4.42 o
   5  -1   5      342.39      342.58      8.60 o
   6  -1   5      879.39      948.98     28.49 o
   7  -1   5      386.57      407.70     20.30 o
   8  -1   5      677.41      718.21     44.09 o
   9  -1   5      397.61      409.29     18.34 o
  -9   0   5      104.98      108.36      6.41 o
  -8   0   5      387.11      380.04      9.92 o
  -7   0   5      607.05      606.35     11.06 o
  -6   0   5     4560.77     4534.29     28.96 o
  -5   0   5      440.01      435.77      6.97 o
  -4   0   5       53.16       52.05      1.47 o
  -3   0   5      689.09      636.74      5.50 o
  -2   0   5     4701.93     4941.65     29.65 o
  -1   0   5     5024.15     5098.21     27.24 o
   0   0   5      256.64      225.03      4.40 o
   1   0   5      282.42      270.30      9.11 o
   2   0   5    10662.50    11378.34     79.92 o
   3   0   5     3197.88     3249.57     42.61 o
   4   0   5     5106.91     5233.69    154.71 o
   5   0   5      458.03      427.11      9.41 o
   6   0   5       83.91       80.50      5.01 o
   7   0   5      645.29      621.23     22.05 o
   8   0   5      448.36      397.59     38.77 o
   9   0   5      920.29      949.61     42.26 o
  -9   1   5       37.15       47.04      5.91 o
  -8   1   5      259.38      248.77      8.50 o
  -7   1   5      902.81      909.82     21.30 o
  -5   1   5      829.74      847.00     12.74 o
  -4   1   5     1172.65     1203.55     10.93 o
  -3   1   5     1419.85     1451.45      8.52 o
  -2   1   5     2877.67     2905.95     14.96 o
  -1   1   5     4199.27     4178.68     60.34 o
   0   1   5     5013.87     4827.41    281.92 o
   1   1   5     1862.96     1896.87     23.13 o
   2   1   5     6375.79     6596.21     71.35 o
   3   1   5      128.33      104.76      2.40 o
   4   1   5     1252.31     1258.80     20.18 o
   5   1   5     3183.58     3215.06     57.41 o
   6   1   5     3495.55     3604.50     58.31 o
   7   1   5      457.84      455.20     35.57 o
   8   1   5       79.09       77.24     17.55 o
   9   1   5       99.50       87.32     12.60 o
  -9   2   5      865.63      884.04     27.83 o
  -8   2   5       44.30       40.09      3.62 o
  -7   2   5      502.42      509.90     17.22 o
  -6   2   5     1685.03     1618.56     31.08 o
  -5   2   5      357.08      335.24      6.56 o
  -4   2   5     3278.20     3446.54     29.26 o
  -3   2   5     1441.20     1421.44     17.32 o
  -2   2   5     2483.10     2694.64     24.98 o
  -1   2   5     2103.74     2120.64     17.34 o
   0   2   5     1668.60     1778.95     15.26 o
   1   2   5     4594.28     4932.57     29.64 o
   2   2   5     4246.39     4415.21     26.96 o
   3   2   5       29.15       20.43      2.52 o
   4   2   5      123.68      113.43      4.68 o
   5   2   5      334.17      342.09      5.05 o
   6   2   5     2276.00     2375.14     39.13 o
   7   2   5     1358.78     1214.75    177.33 o
   8   2   5      441.36      407.55     17.91 o
   9   2   5        4.81        5.25      2.56 o
  10   2   5       21.25       16.41      4.21 o
  -9   3   5      225.28      223.05     18.68 o
  -8   3   5      949.52      921.35     25.50 o
  -7   3   5      219.51      207.71      6.32 o
  -6   3   5       31.69       35.02      3.99 o
  -5   3   5      816.00      848.27     10.98 o
  -4   3   5      531.27      483.03      5.36 o
  -3   3   5     2169.70     2210.54     25.01 o
  -2   3   5     2619.95     2828.91     14.91 o
  -1   3   5       39.18       45.00      1.79 o
   0   3   5       13.45        7.26      0.78 o
   1   3   5      425.96      426.75      4.12 o
   2   3   5     2351.89     2431.99     15.80 o
   3   3   5     1284.90     1327.34     28.97 o
   4   3   5      113.88      109.01      9.33 o
   5   3   5      107.83      114.31      2.62 o
   6   3   5        0.61        1.55      1.62 o
   7   3   5       48.34       41.52      2.67 o
   8   3   5      159.42      150.28     14.56 o
   9   3   5       95.06       74.74     15.80 o
  10   3   5       10.70       10.55      3.58 o
  -8   4   5      381.03      373.32     12.08 o
  -7   4   5      311.40      319.08     21.62 o
  -6   4   5        0.78        0.30      1.65 o
  -5   4   5        9.82        7.85      1.38 o
  -4   4   5      491.29      504.78      5.43 o
  -3   4   5      737.08      745.93      7.41 o
  -2   4   5        3.62        2.63      0.96 o
  -1   4   5      216.58      206.61      2.71 o
   0   4   5      753.23      802.78      8.14 o
   1   4   5      278.06      283.57      3.74 o
   2   4   5     1617.80     1760.80     16.18 o
   3   4   5       68.48       56.90      4.13 o
   4   4   5     1670.51     1780.33     23.93 o
   5   4   5       99.59      102.63      2.77 o
   6   4   5       57.48       55.76      2.20 o
   7   4   5       19.28       15.51      1.34 o
   8   4   5        2.78        6.67      2.02 o
   9   4   5      297.98      295.77     13.78 o
  -8   5   5       79.98       72.83      6.21 o
  -7   5   5      107.41      105.57      5.58 o
  -6   5   5      302.04      313.36      8.58 o
  -5   5   5        5.77        5.84      1.77 o
  -4   5   5        2.54        5.82      1.70 o
  -3   5   5       58.18       63.04      2.81 o
  -2   5   5        9.98       13.58      1.09 o
  -1   5   5     1271.80     1337.88     10.68 o
   0   5   5      342.84      326.52      4.25 o
   1   5   5       87.59       80.70      9.06 o
   2   5   5      468.38      490.74      6.57 o
   3   5   5       84.62       93.59      7.70 o
   4   5   5       73.46       61.08      3.32 o
   5   5   5      852.40      851.80      8.78 o
   6   5   5        8.10        7.24      2.50 o
   7   5   5       45.53       43.94      2.21 o
   8   5   5       73.00       73.91      3.11 o
   9   5   5       30.67       26.66      2.71 o
  10   5   5      165.07      154.64      8.48 o
  -8   6   5        2.29        1.71      1.12 o
  -7   6   5       50.49       48.10      6.55 o
  -6   6   5      390.00      363.21     13.70 o
  -5   6   5      365.35      368.40      8.77 o
  -4   6   5      703.53      727.34     10.39 o
  -3   6   5       33.07       38.94      1.98 o
  -2   6   5       26.23       22.23      2.47 o
  -1   6   5      204.64      211.22      3.09 o
   0   6   5     1682.06     1750.05     15.43 o
   1   6   5     1364.01     1372.04     16.22 o
   2   6   5      743.62      812.29     28.65 o
   3   6   5        4.10        4.55      0.56 o
   4   6   5      582.34      577.77     10.88 o
   5   6   5     1139.79     1114.47     18.25 o
   6   6   5      300.53      260.31      5.24 o
   7   6   5      498.55      496.86      9.11 o
   8   6   5      117.52      114.05      4.14 o
   9   6   5       56.54       58.30      7.29 o
  -7   7   5        7.27        5.34      3.14 o
  -6   7   5      380.63      369.95     11.92 o
  -5   7   5      216.41      229.41      6.82 o
  -4   7   5     1029.73     1037.03     24.35 o
  -3   7   5     1107.75     1137.70     18.72 o
  -2   7   5      237.32      240.44      4.52 o
  -1   7   5      450.48      455.82      7.65 o
   0   7   5     1267.36     1322.62     20.07 o
   1   7   5     2740.74     2728.70     59.36 o
   2   7   5     3688.15     3836.99     38.20 o
   3   7   5      173.13      150.79      2.83 o
   4   7   5      435.77      437.90      9.81 o
   5   7   5      289.01      275.56      7.10 o
   6   7   5     1260.06     1255.61     20.19 o
   7   7   5     1627.84     1633.73     37.17 o
   8   7   5      874.59      857.46     23.81 o
   9   7   5      573.19      578.10     18.27 o
  -6   8   5       87.56       86.09     13.74 o
  -5   8   5      174.83      172.24     15.48 o
  -4   8   5     1264.23     1268.66     19.20 o
  -3   8   5     2138.21     2181.40     34.11 o
  -2   8   5     3528.80     3676.16     67.88 o
  -1   8   5      646.66      662.37     10.19 o
   0   8   5      309.99      316.31      5.57 o
   1   8   5      586.39      590.16     10.46 o
   2   8   5     1471.82     1462.32     18.53 o
   3   8   5     3720.78     3860.57     45.61 o
   4   8   5     1542.93     1533.28     15.01 o
   5   8   5      736.72      733.61     11.48 o
   6   8   5     1437.85     1346.16    114.42 o
   7   8   5      141.72      139.26      8.55 o
   8   8   5      467.78      460.81     20.23 o
   9   8   5      673.90      657.13     27.02 o
  -6   9   5      716.69      750.18     22.26 o
  -5   9   5      676.99      690.59     19.13 o
  -4   9   5      260.71      290.97     13.22 o
  -3   9   5      513.58      483.36     11.22 o
  -2   9   5     1636.73     1551.00     62.59 o
  -1   9   5     2797.44     2409.52     49.92 o
   0   9   5      996.10      988.95     16.50 o
   1   9   5      236.72      221.30      6.05 o
   2   9   5       55.69       44.15      2.21 o
   3   9   5      515.13      491.90      9.46 o
   4   9   5     2253.67     2281.00     36.30 o
   5   9   5     2102.58     2089.08     52.04 o
   6   9   5       81.28       71.29      3.44 o
   7   9   5       76.49       75.82      2.84 o
   8   9   5      205.86      201.17      8.52 o
  -5  10   5      722.99      761.32     32.27 o
  -4  10   5      137.09      115.39      9.92 o
  -3  10   5       82.63       79.69      3.79 o
  -2  10   5       45.87       31.66      2.75 o
  -1  10   5      969.40      966.80     17.39 o
   0  10   5     1497.99     1324.84     85.42 o
   1  10   5      723.78      704.33     23.36 o
   2  10   5      455.90      413.54      7.53 o
   3  10   5       95.97       86.39      3.09 o
   4  10   5       10.72        6.26      1.01 o
   5  10   5      122.96      124.59      6.50 o
   6  10   5       24.51       22.75      2.54 o
   7  10   5      719.44      732.97     19.75 o
   8  10   5       32.61       26.56      3.47 o
  -4  11   5      173.73      160.08     13.76 o
  -3  11   5       95.76       92.63      8.54 o
  -2  11   5        3.56        9.01      3.79 o
  -1  11   5      139.53      106.81     17.19 o
   0  11   5       21.78       13.34      2.92 o
   1  11   5      232.30      218.60     13.83 o
   2  11   5      304.70      302.03      7.28 o
   3  11   5      124.12      126.35      4.04 o
   4  11   5       34.32       31.74      3.19 o
   5  11   5        2.15        5.07      2.04 o
   6  11   5       46.26       40.71      2.78 o
   7  11   5      174.06      152.62      8.71 o
  -2  12   5       20.99       22.37      5.17 o
  -1  12   5        0.41       10.04      3.75 o
   0  12   5       11.17       12.92      3.00 o
   1  12   5        1.39        5.08      2.68 o
   2  12   5       14.39       19.44      3.29 o
   3  12   5      321.59      318.31      8.04 o
   4  12   5       32.57       30.19      3.82 o
   5  12   5       11.17       14.77      6.20 o
   6  12   5        0.36        4.07      4.75 o
   0  13   5       68.47       86.23      8.26 o
   1  13   5       37.26       38.26      5.05 o
   2  13   5       22.39       21.33      3.33 o
   3  13   5      137.03      132.13     10.73 o
   4  13   5      277.39      281.82     11.57 o
  -3 -11   6      253.59      261.18     15.80 o
  -5 -10   6       28.78       24.74      5.35 o
  -4 -10   6      423.62      465.57     22.66 o
  -3 -10   6       80.89       91.99      8.65 o
  -2 -10   6       74.05       74.43      4.79 o
  -1 -10   6      102.64       95.36      5.09 o
   0 -10   6        0.33        1.80      1.09 o
   1 -10   6      225.63      229.96     15.06 o
   2 -10   6      423.95      440.37     14.06 o
  -6  -9   6        0.43        8.61      3.99 o
  -5  -9   6       40.43       33.54      3.72 o
  -4  -9   6        8.21        8.08      1.41 o
  -3  -9   6      624.46      615.98     16.44 o
  -2  -9   6     1400.16     1142.42    236.26 o
  -1  -9   6      322.58      311.81      6.85 o
   0  -9   6       52.72       54.95      2.70 o
   1  -9   6       52.34       43.38      4.06 o
   2  -9   6      207.47      198.64      7.26 o
   3  -9   6      858.25      875.71     50.73 o
  -7  -8   6      957.55     1089.51     48.18 o
  -6  -8   6      542.17      525.66     21.89 o
  -5  -8   6      294.99      296.42     13.14 o
  -4  -8   6      223.94      233.64      8.02 o
  -3  -8   6      751.05      718.67     11.45 o
  -2  -8   6      176.24      161.01      5.12 o
  -1  -8   6      732.17      720.74     16.61 o
   0  -8   6      686.78      694.06     11.68 o
   1  -8   6      718.24      731.07     15.49 o
   2  -8   6      258.38      273.01      9.29 o
   3  -8   6      381.75      394.24     18.11 o
   4  -8   6      970.63      967.87     41.80 o
   5  -8   6     1019.33     1054.89     30.28 o
  -8  -7   6       54.56       53.79      5.62 o
  -7  -7   6      409.06      418.45     19.13 o
  -6  -7   6     1292.88     1310.25     59.19 o
  -5  -7   6      813.90      807.39     18.00 o
  -4  -7   6      889.73      896.49     25.85 o
  -3  -7   6      903.00      947.64     16.11 o
  -2  -7   6      139.51      123.86      4.67 o
  -1  -7   6     1746.71     1738.05     34.60 o
   0  -7   6     1812.33     1845.29     29.27 o
   1  -7   6     1040.51     1042.31     14.91 o
   2  -7   6      545.31      560.31     13.50 o
   3  -7   6       45.69       49.92     10.68 o
   4  -7   6      120.84      139.62     10.67 o
   5  -7   6      833.44      822.51     39.05 o
   6  -7   6      265.70      246.82     18.17 o
  -8  -6   6      504.52      529.72     25.17 o
  -7  -6   6      283.98      268.15     13.78 o
  -6  -6   6        2.94        5.91      3.38 o
  -5  -6   6      599.93      598.83     41.24 o
  -4  -6   6     1383.66     1385.64     29.20 o
  -3  -6   6     1045.29     1025.45     10.83 o
  -2  -6   6      318.08      299.79     10.94 o
  -1  -6   6      109.92      118.03      2.80 o
   0  -6   6      408.94      400.20      8.06 o
   1  -6   6     2186.31     2231.95     20.63 o
   2  -6   6      430.40      400.54     11.88 o
   3  -6   6      116.09      103.62      3.92 o
   4  -6   6        1.80        3.80      1.80 o
   5  -6   6       84.40       69.91     16.38 o
   6  -6   6       75.74       66.20     18.00 o
  -9  -5   6      341.14      351.40     20.06 o
  -8  -5   6      667.58      641.71     26.11 o
  -7  -5   6      160.20      155.99      7.30 o
  -6  -5   6       32.00       47.60      2.54 o
  -5  -5   6      135.01      130.33      5.14 o
  -4  -5   6      826.37      767.97     19.01 o
  -3  -5   6     1362.41     1335.39     31.66 o
  -2  -5   6      153.42      141.60      5.03 o
  -1  -5   6      175.09      169.61      3.55 o
   0  -5   6      272.16      289.00      6.62 o
   1  -5   6       13.22       12.32      1.16 o
   2  -5   6      124.25      117.13      3.92 o
   3  -5   6      583.76      573.45     10.60 o
   4  -5   6      490.13      503.00     12.45 o
   5  -5   6       55.94       47.73     11.87 o
   6  -5   6        9.60        4.04      2.80 o
   7  -5   6        7.52        5.48      2.79 o
  -9  -4   6       72.89       96.47      9.11 o
  -8  -4   6      117.95      130.59      9.20 o
  -7  -4   6      197.64      203.43      7.11 o
  -6  -4   6      278.80      243.44      7.73 o
  -5  -4   6      107.85      101.31      3.49 o
  -4  -4   6       11.95       10.67      1.15 o
  -3  -4   6       10.02       10.61      2.36 o
  -2  -4   6     2490.35     2590.15     90.56 o
  -1  -4   6      729.21      718.29     12.35 o
   0  -4   6        6.17        6.22      2.31 o
   1  -4   6       25.13       23.72      2.29 o
   2  -4   6      177.52      187.94      4.16 o
   3  -4   6      161.17      157.35      5.22 o
   4  -4   6      206.22      219.75      5.33 o
   5  -4   6       57.61       54.85      8.35 o
   6  -4   6      163.19      148.62      6.90 o
   7  -4   6       13.92       16.12      2.03 o
  -9  -3   6       32.66       26.28      3.97 o
  -8  -3   6        5.48       11.14      4.21 o
  -7  -3   6       64.87       77.13      2.28 o
  -6  -3   6      799.22      759.33     12.98 o
  -5  -3   6      162.17      154.12      5.68 o
  -4  -3   6       56.18       53.85      2.69 o
  -3  -3   6       26.72       20.68      3.22 o
  -2  -3   6      118.45      117.89      2.76 o
  -1  -3   6     1196.21     1220.78     14.01 o
   0  -3   6     1016.47     1053.93     20.46 o
   1  -3   6      109.10       98.51      4.39 o
   2  -3   6      120.34      139.64      3.25 o
   3  -3   6        1.89        4.75      1.90 o
   4  -3   6      502.57      494.15      9.04 o
   5  -3   6      322.76      313.61     13.75 o
   6  -3   6      304.64      330.69     12.01 o
   7  -3   6       90.92       68.90     14.91 o
   8  -3   6       19.09       13.01      2.31 o
  -9  -2   6       52.30       57.83      6.62 o
  -8  -2   6        0.53        4.91      2.88 o
  -7  -2   6       14.28        7.58      1.93 o
  -6  -2   6     1067.94     1075.51     16.40 o
  -5  -2   6     1326.20     1363.60     18.79 o
  -4  -2   6      194.09      179.22      4.45 o
  -3  -2   6      957.22      973.30     12.31 o
  -2  -2   6       53.02       59.21      2.08 o
  -1  -2   6       90.58       80.97      2.38 o
   0  -2   6     2352.78     2422.04     26.41 o
   1  -2   6      652.92      607.40     16.89 o
   2  -2   6     2680.38     2833.14     26.83 o
   3  -2   6      546.25      558.41      9.07 o
   4  -2   6       12.25       13.18      1.29 o
   5  -2   6      819.11      830.78     20.09 o
   6  -2   6      315.01      302.06      9.19 o
   7  -2   6      771.39      801.97     21.60 o
   8  -2   6      675.31      717.06     22.89 o
  -9  -1   6     1109.15     1225.92     53.53 o
  -8  -1   6      330.74      345.25     14.86 o
  -7  -1   6      148.76      137.65      4.36 o
  -6  -1   6      245.76      222.30      3.74 o
  -5  -1   6      385.16      387.48      6.30 o
  -4  -1   6     2565.77     2637.19     28.83 o
  -3  -1   6     1326.77     1304.03     12.98 o
  -2  -1   6       17.05       10.00      1.09 o
  -1  -1   6     2581.93     2676.14     16.94 o
   0  -1   6      329.05      324.31      5.00 o
   1  -1   6     2462.12     2555.59     19.54 o
   2  -1   6     4671.76     4886.92     45.04 o
   3  -1   6     1285.34     1278.04     16.40 o
   4  -1   6      854.72      820.42     16.54 o
   5  -1   6       81.57       80.11      3.05 o
   6  -1   6      118.06      109.06      4.99 o
   7  -1   6     1277.59     1296.19     33.84 o
   8  -1   6     1008.41     1031.74     31.58 o
   9  -1   6      689.57      672.92     37.88 o
  -9   0   6      396.12      405.57     14.26 o
  -8   0   6     1077.10     1078.55     27.96 o
  -7   0   6      924.48      948.33     21.78 o
  -6   0   6      145.53      141.27      3.15 o
  -5   0   6      456.38      456.24      6.41 o
  -4   0   6      775.16      788.56      8.04 o
  -3   0   6     2611.58     2663.73     22.48 o
  -2   0   6     4838.12     4999.49     45.74 o
  -1   0   6     2241.98     2281.46     13.56 o
   0   0   6     1443.96     1409.33     14.68 o
   1   0   6      200.76      180.08      3.10 o
   2   0   6      273.65      319.24      5.55 o
   3   0   6     2887.33     3087.94     29.11 o
   4   0   6     6491.68     6627.52    120.84 o
   5   0   6     1149.74     1170.64     17.35 o
   6   0   6       42.62       43.98      4.40 o
   7   0   6       93.21      102.16     13.42 o
   8   0   6      468.13      483.47     26.76 o
   9   0   6      406.01      412.01     21.36 o
  -9   1   6      126.38      122.89     15.69 o
  -8   1   6      420.46      418.16     12.17 o
  -7   1   6      830.32      845.88     15.60 o
  -6   1   6      694.96      722.44     14.11 o
  -5   1   6      821.20      833.05      9.55 o
  -4   1   6      801.20      821.21      8.52 o
  -3   1   6      553.00      555.00      5.33 o
  -2   1   6     3458.43     3640.96     33.79 o
  -1   1   6     3142.83     3199.76     18.26 o
   0   1   6     3327.56     3534.15     35.98 o
   1   1   6      244.66      224.96      6.30 o
   2   1   6       13.28       12.29      1.16 o
   3   1   6      570.55      571.00      7.23 o
   4   1   6      356.87      343.39      5.04 o
   5   1   6     1190.80     1209.36     16.79 o
   6   1   6     2615.96     2659.64     41.13 o
   7   1   6       74.63       68.43      9.39 o
   8   1   6        2.61        1.75      1.16 o
   9   1   6        0.64        2.39      1.16 o
  -9   2   6      106.35       93.02      7.06 o
  -8   2   6       89.08       77.15      5.67 o
  -7   2   6      140.43      145.45      7.07 o
  -6   2   6     3571.31     3786.73    115.88 o
  -5   2   6      619.38      606.19      8.62 o
  -4   2   6      289.31      273.63      4.65 o
  -3   2   6      425.33      431.26      4.71 o
  -2   2   6       49.52       55.14      2.41 o
  -1   2   6      452.54      429.94      5.34 o
   0   2   6     2467.30     2582.30     32.55 o
   1   2   6      657.91      669.60      8.06 o
   2   2   6     8456.31     9227.27     72.75 o
   3   2   6       31.12       23.93      1.57 o
   4   2   6       41.56       35.78      2.81 o
   5   2   6       52.51       57.39      4.79 o
   6   2   6        3.29        3.02      1.01 o
   7   2   6      535.77      526.45     16.98 o
   8   2   6      391.37      386.65     30.93 o
   9   2   6       54.33       43.20      6.57 o
  -8   3   6      418.39      407.02     13.70 o
  -7   3   6       76.40       71.53      4.65 o
  -6   3   6      153.47      143.20      3.96 o
  -5   3   6       84.95       79.16      2.11 o
  -4   3   6     1209.61     1187.55     14.70 o
  -3   3   6      381.32      356.46      3.93 o
  -2   3   6      474.85      497.16      5.11 o
  -1   3   6       88.45       83.62      3.00 o
   0   3   6        1.48        2.47      0.56 o
   1   3   6      447.70      442.50      4.47 o
   2   3   6     3064.37     3301.25     30.85 o
   3   3   6      177.63      179.15      4.19 o
   4   3   6       31.34       41.50      2.73 o
   5   3   6       22.92       19.07      1.92 o
   6   3   6      345.64      349.04      7.09 o
   7   3   6       85.96       89.95      3.03 o
   8   3   6       32.14       31.28      3.29 o
   9   3   6        3.74        5.72      2.00 o
  -8   4   6      124.25      159.12     17.05 o
  -7   4   6        2.18        3.31      1.66 o
  -6   4   6      225.43      215.62      6.50 o
  -5   4   6        0.78        3.84      1.72 o
  -4   4   6       60.35       68.44      3.13 o
  -3   4   6     1271.94     1308.87      9.45 o
  -2   4   6     1107.22     1168.59      9.82 o
  -1   4   6       23.07       19.88      0.93 o
   0   4   6       11.93       18.73      1.48 o
   1   4   6        1.42        3.09      0.81 o
   2   4   6     1212.27     1241.24     15.57 o
   3   4   6      790.70      790.91     12.38 o
   4   4   6      371.95      348.69     12.34 o
   5   4   6      128.48      128.90      4.17 o
   6   4   6      416.79      406.58      7.80 o
   7   4   6       42.49       38.22      1.84 o
   8   4   6       79.22       65.16      3.93 o
   9   4   6      201.86      207.58      7.05 o
  -8   5   6      195.76      206.54     17.46 o
  -7   5   6      210.37      206.06      7.67 o
  -6   5   6      153.61      162.26      4.73 o
  -5   5   6       75.53       78.14      5.18 o
  -4   5   6       11.67       11.41      1.42 o
  -3   5   6      233.08      237.62      6.87 o
  -2   5   6     2233.36     2337.16     21.26 o
  -1   5   6     1530.13     1533.27     11.43 o
   0   5   6      588.51      580.69     10.08 o
   1   5   6        0.81        2.30      1.33 o
   2   5   6      119.98      126.75      2.81 o
   3   5   6      798.66      788.21     10.63 o
   4   5   6      800.09      766.60      8.26 o
   5   5   6     1528.28     1590.98     19.46 o
   6   5   6      517.43      524.65      8.34 o
   7   5   6       57.39       59.16      2.08 o
   8   5   6      370.19      374.76     10.52 o
   9   5   6      394.65      384.27     10.47 o
  -7   6   6      217.35      203.11      6.73 o
  -6   6   6      574.96      626.58     21.92 o
  -5   6   6      170.96      188.04      4.87 o
  -4   6   6      605.69      629.77     11.44 o
  -3   6   6      129.34      128.16      4.74 o
  -2   6   6      118.10      101.51      2.62 o
  -1   6   6     3010.00     3122.48     42.62 o
   0   6   6     3118.55     3295.83     41.93 o
   1   6   6     2264.60     2324.73     30.04 o
   2   6   6       66.79       51.03      4.25 o
   3   6   6       34.62       35.48      2.36 o
   4   6   6     1463.67     1517.75     22.05 o
   5   6   6     1513.32     1606.38     15.19 o
   6   6   6     1350.66     1338.37     18.93 o
   7   6   6     1215.85     1237.45     21.20 o
   8   6   6       85.76       89.02      3.07 o
   9   6   6      131.81      127.24      6.95 o
  -7   7   6      161.68      162.12      8.18 o
  -6   7   6      773.51      762.02     21.11 o
  -5   7   6     1358.26     1416.53     35.71 o
  -4   7   6     1338.17     1281.95     45.09 o
  -3   7   6      980.49     1014.48     11.55 o
  -2   7   6      337.17      337.59      5.60 o
  -1   7   6        1.38        3.69      1.22 o
   0   7   6     1302.58     1269.90     22.02 o
   1   7   6     2784.56     2897.77     29.80 o
   2   7   6     4677.10     4770.12     58.34 o
   3   7   6     1639.86     1626.80     23.31 o
   4   7   6       60.47       49.13      3.21 o
   5   7   6      350.38      357.39     11.03 o
   6   7   6      343.23      338.16      6.17 o
   7   7   6      417.34      400.43      9.29 o
   8   7   6     1132.55     1117.73     28.68 o
   9   7   6      173.53      170.12     17.93 o
  -6   8   6      158.75      150.02     20.97 o
  -5   8   6      137.20      139.00      6.15 o
  -4   8   6     2240.98     2229.23     40.55 o
  -3   8   6     2521.57     2498.67     53.11 o
  -2   8   6      416.66      400.16      7.12 o
  -1   8   6       12.66       10.92      0.91 o
   0   8   6      732.98      757.47      9.10 o
   1   8   6      429.96      432.94      9.14 o
   2   8   6     1443.73     1487.87     20.98 o
   3   8   6     1153.66     1147.62     19.66 o
   4   8   6     1881.69     1860.06     19.57 o
   5   8   6      415.56      413.10      8.73 o
   6   8   6        4.37        3.50      1.97 o
   7   8   6       20.31       22.61      2.71 o
   8   8   6      577.99      594.71     18.48 o
   9   8   6      258.83      247.35     13.96 o
  -5   9   6       45.89       34.75      4.93 o
  -4   9   6       34.21       26.91      3.69 o
  -3   9   6      515.45      537.80     14.54 o
  -2   9   6     1127.04     1154.41     26.23 o
  -1   9   6     1005.56      962.17     23.07 o
   0   9   6     1441.25     1436.04     64.17 o
   1   9   6        2.22        1.78      0.41 o
   2   9   6        8.99       11.66      1.95 o
   3   9   6        1.33        2.07      1.67 o
   4   9   6      683.96      658.98     13.68 o
   5   9   6      698.07      697.60     10.99 o
   6   9   6      263.47      241.42      6.96 o
   7   9   6        1.60        2.30      1.48 o
   8   9   6       88.55       76.53     13.54 o
  -4  10   6      208.51      229.81     11.20 o
  -3  10   6        2.80       10.80      3.78 o
  -2  10   6       84.16       91.10      3.91 o
  -1  10   6      352.70      338.34      9.59 o
   0  10   6      529.83      505.08      9.52 o
   1  10   6      160.00      138.34      5.93 o
   2  10   6        1.89        4.56      3.51 o
   3  10   6       31.73       30.42      1.43 o
   4  10   6       82.32       77.80      3.69 o
   5  10   6       57.13       54.73      2.12 o
   6  10   6      490.76      476.00     11.35 o
   7  10   6       20.06       15.26      2.41 o
   8  10   6        0.19        3.03      1.83 o
  -3  11   6       14.87        9.95      3.93 o
  -2  11   6       21.30       20.76      3.86 o
  -1  11   6      296.62      296.17     14.70 o
   0  11   6      166.72      163.17      9.84 o
   1  11   6       72.43       72.92      6.37 o
   2  11   6      203.18      196.47      5.25 o
   3  11   6       35.05       30.94      3.04 o
   4  11   6       54.99       54.30      7.04 o
   5  11   6      105.46       96.97      6.42 o
   6  11   6        0.86        0.93      1.55 o
   7  11   6      376.17      376.19     22.43 o
  -2  12   6      119.09      120.29      9.84 o
  -1  12   6       19.85       21.10      3.69 o
   0  12   6        2.35       10.31      3.67 o
   1  12   6      199.12      193.01     14.75 o
   2  12   6      796.63      816.10     32.04 o
   3  12   6      788.72      835.41     22.77 o
   4  12   6        1.00        4.46      2.64 o
   5  12   6        1.37        1.90      1.50 o
   6  12   6      156.01      166.73     32.20 o
   1  13   6        8.03       14.48      4.68 o
   2  13   6      248.83      261.13     16.22 o
   3  13   6      963.68     1117.30     45.43 o
   4  13   6      599.23      639.54     19.28 o
  -4 -10   7      331.65      341.27     19.84 o
  -3 -10   7      455.70      485.92     22.28 o
  -2 -10   7        1.01        1.54      1.12 o
  -1 -10   7      119.60      107.49     16.01 o
   0 -10   7      350.11      351.36     18.93 o
  -5  -9   7      149.33      135.68     11.34 o
  -4  -9   7      385.12      368.76      9.98 o
  -3  -9   7     1041.26     1098.09     23.39 o
  -2  -9   7      665.67      663.18     24.81 o
  -1  -9   7      285.84      274.80      8.76 o
   0  -9   7      279.39      285.68     11.04 o
   1  -9   7      400.70      407.37     14.62 o
   2  -9   7     1081.78     1119.93     34.33 o
  -6  -8   7      893.35      961.60     43.08 o
  -5  -8   7      272.96      252.28     12.97 o
  -4  -8   7      216.19      201.76      6.56 o
  -3  -8   7      557.57      548.04     14.86 o
  -2  -8   7     2273.62     2159.56     74.32 o
  -1  -8   7     1886.59     1898.84     46.79 o
   0  -8   7      104.49      100.68      7.57 o
   1  -8   7       88.69       88.90      4.47 o
   2  -8   7      346.70      356.38     12.07 o
   3  -8   7      389.78      381.01     10.68 o
   4  -8   7      514.37      490.83     16.42 o
  -7  -7   7      438.86      423.41     62.36 o
  -6  -7   7      211.63      210.04     11.41 o
  -5  -7   7      773.87      770.56     25.05 o
  -4  -7   7       95.53       89.47      3.24 o
  -3  -7   7      260.16      265.48      9.34 o
  -2  -7   7      965.42      944.13     39.67 o
  -1  -7   7      697.65      662.96     15.34 o
   0  -7   7      788.26      758.82     15.42 o
   1  -7   7      352.05      344.69      6.34 o
   2  -7   7       15.63       10.46      1.39 o
   3  -7   7       41.07       40.27      4.06 o
   4  -7   7       24.93       25.06      3.28 o
   5  -7   7      334.40      350.72     14.18 o
  -8  -6   7      302.09      279.92     16.48 o
  -7  -6   7       40.81       35.55      4.05 o
  -6  -6   7      129.29      122.38      4.95 o
  -5  -6   7      377.14      372.69     14.59 o
  -4  -6   7      184.27      177.60      4.44 o
  -3  -6   7      527.07      512.88     10.27 o
  -2  -6   7      400.04      390.51     15.55 o
  -1  -6   7        5.87        5.76      1.63 o
   0  -6   7      146.52      145.63      6.59 o
   1  -6   7      932.02      970.51     14.04 o
   2  -6   7      536.89      530.45     10.13 o
   3  -6   7        1.41        3.49      1.43 o
   4  -6   7      136.82      123.09      6.07 o
   5  -6   7       30.22       28.69      3.87 o
   6  -6   7       39.88       37.21      3.60 o
  -8  -5   7       21.77       11.33      3.12 o
  -7  -5   7       24.84       20.43      3.85 o
  -6  -5   7       24.87       24.20      8.66 o
  -5  -5   7       65.44       57.26      5.22 o
  -4  -5   7       62.27       53.26      2.51 o
  -3  -5   7      714.04      711.47      8.96 o
  -2  -5   7      433.07      419.55     10.37 o
  -1  -5   7        2.19        1.38      1.43 o
   0  -5   7       65.81       66.13      5.29 o
   1  -5   7       20.21       21.60      1.93 o
   2  -5   7      127.29      117.96      2.37 o
   3  -5   7      279.35      270.70      6.59 o
   4  -5   7        7.29       10.03      2.59 o
   5  -5   7       67.99       62.49      3.67 o
   6  -5   7      170.55      153.24      8.81 o
  -8  -4   7      163.57      171.50      9.06 o
  -7  -4   7      193.70      198.02      9.84 o
  -6  -4   7       95.25       72.00      4.51 o
  -5  -4   7        1.16        0.29      1.23 o
  -4  -4   7      258.06      240.56      5.88 o
  -3  -4   7      501.18      511.34      8.71 o
  -2  -4   7      192.55      170.57      7.17 o
  -1  -4   7      105.35      103.41      7.04 o
   0  -4   7        4.18        5.82      2.16 o
   1  -4   7      153.13      151.98      3.12 o
   2  -4   7        2.59        4.21      0.86 o
   3  -4   7      227.27      229.27      6.45 o
   4  -4   7      979.71     1067.47     42.91 o
   5  -4   7      315.86      313.07     15.10 o
   6  -4   7       43.12       42.13      4.99 o
  -8  -3   7      458.28      470.78     20.75 o
  -7  -3   7      201.30      225.74     10.76 o
  -6  -3   7      187.12      190.52      9.11 o
  -5  -3   7      419.87      391.74     21.00 o
  -4  -3   7       33.96       29.37      2.00 o
  -3  -3   7      496.09      483.85      9.34 o
  -2  -3   7      675.45      679.95      7.05 o
  -1  -3   7     1617.81     1645.70     14.08 o
   0  -3   7     2693.66     2797.04     27.69 o
   1  -3   7      117.40      102.19      3.45 o
   2  -3   7        6.67        7.32      1.24 o
   3  -3   7      405.41      404.11     14.94 o
   4  -3   7     1142.33     1106.97     46.41 o
   5  -3   7     1307.99     1348.06     53.54 o
   6  -3   7      975.17     1027.44     47.05 o
   7  -3   7      197.15      193.54      9.36 o
  -9  -2   7      643.36      687.10     29.31 o
  -8  -2   7       32.21       33.39      4.62 o
  -7  -2   7      429.16      441.57     20.43 o
  -6  -2   7     1488.98     1468.85     40.16 o
  -5  -2   7      669.11      678.34     15.42 o
  -4  -2   7      695.96      708.69     12.52 o
  -3  -2   7      453.17      446.91      9.50 o
  -2  -2   7     1675.29     1714.60     23.39 o
  -1  -2   7     2976.78     3010.04     37.96 o
   0  -2   7     2298.22     2372.60     30.37 o
   1  -2   7     3647.66     3717.20     52.78 o
   2  -2   7     1553.01     1561.76     23.01 o
   3  -2   7      200.65      192.50     12.36 o
   4  -2   7      137.88      124.55      4.08 o
   5  -2   7      615.32      608.55     19.84 o
   6  -2   7     2488.28     2569.32     52.69 o
   7  -2   7     1432.80     1424.04     37.58 o
   8  -2   7      551.81      608.32     25.44 o
  -9  -1   7      931.74     1035.21     42.26 o
  -8  -1   7      796.35      821.29     31.93 o
  -7  -1   7      317.92      332.72     11.56 o
  -6  -1   7      296.30      287.23      9.09 o
  -4  -1   7     4192.82     4369.22     54.25 o
  -3  -1   7     2406.29     2501.13     19.33 o
  -2  -1   7       76.92       65.54      5.13 o
  -1  -1   7      689.76      704.21      7.83 o
   0  -1   7     1298.42     1336.75     15.75 o
   1  -1   7     1517.67     1489.02     23.79 o
   2  -1   7     5152.02     5482.75     67.11 o
   3  -1   7     3399.21     3552.37     29.07 o
   4  -1   7      565.44      551.91     20.68 o
   5  -1   7      313.66      317.08      6.87 o
   6  -1   7       19.88       20.58      2.42 o
   7  -1   7      586.29      579.48     16.94 o
   8  -1   7      774.44      769.49     20.05 o
  -9   0   7      338.47      381.92     21.26 o
  -8   0   7      542.62      523.80     14.80 o
  -7   0   7      464.77      463.35     36.87 o
  -6   0   7      793.17      793.43     23.53 o
  -4   0   7       97.87       94.17      2.81 o
  -3   0   7     1977.87     2039.89     32.65 o
  -2   0   7     2684.22     2777.44     26.45 o
  -1   0   7     1146.05     1150.05     10.81 o
   0   0   7      122.07      125.04      4.03 o
   1   0   7        9.21       13.39      1.47 o
   2   0   7     1056.97     1095.56     12.00 o
   3   0   7     3997.90     4178.25     52.56 o
   4   0   7      843.37      844.04     13.10 o
   5   0   7      444.99      422.70      8.68 o
   6   0   7       10.25       11.66      1.44 o
   7   0   7       25.10       20.85      2.45 o
   8   0   7      135.21      125.54      8.73 o
   9   0   7      142.54      122.26      8.03 o
  -8   1   7      331.72      327.08     11.07 o
  -7   1   7      153.35      145.51      3.79 o
  -6   1   7      735.49      723.11     21.16 o
  -5   1   7      423.24      429.84      7.30 o
  -4   1   7       57.47       47.80      1.95 o
  -3   1   7      201.01      194.16      3.52 o
  -2   1   7      149.40      150.27      6.41 o
  -1   1   7     4130.58     4436.73     36.67 o
   0   1   7     1080.73     1139.56     11.84 o
   1   1   7        1.20        2.19      0.70 o
   2   1   7       11.28       12.62      1.57 o
   3   1   7       17.71       25.98      1.83 o
   4   1   7       39.16       40.06      2.62 o
   5   1   7      263.99      253.26      6.07 o
   6   1   7      126.18      111.25      5.11 o
   7   1   7      106.44       88.28      4.59 o
   8   1   7        3.50        3.23      2.06 o
   9   1   7       47.00       38.62      5.88 o
  -8   2   7        7.48        6.45      2.29 o
  -7   2   7       27.23       29.05      3.25 o
  -6   2   7       69.72       68.85      2.35 o
  -5   2   7      377.85      361.78      6.12 o
  -4   2   7       14.53       13.95      1.28 o
  -3   2   7       39.14       33.78      1.44 o
  -2   2   7      133.32      137.31      8.20 o
  -1   2   7      249.93      281.99      4.32 o
   0   2   7      363.17      351.52      4.66 o
   1   2   7      117.18      107.74      5.41 o
   2   2   7      424.91      434.28      6.20 o
   3   2   7       26.47       32.17      6.40 o
   4   2   7       92.18       91.63      4.65 o
   5   2   7       74.86       79.88      4.72 o
   6   2   7       75.91       79.05      2.99 o
   7   2   7       37.53       33.41      2.74 o
   8   2   7       29.91       21.67      2.33 o
   9   2   7       29.42       19.29      2.65 o
  -8   3   7        0.40        4.66      1.75 o
  -7   3   7       21.07       22.27      3.48 o
  -6   3   7      107.62      117.61      3.96 o
  -5   3   7        1.49        7.39      1.35 o
  -4   3   7      208.44      198.30      4.36 o
  -3   3   7      295.42      293.40      4.26 o
  -2   3   7       66.03       67.58      3.94 o
  -1   3   7       14.80       16.25      1.44 o
   0   3   7        2.44        3.78      0.64 o
   1   3   7      870.38      860.94      7.65 o
   2   3   7     1849.66     1904.01     18.53 o
   3   3   7       31.03       35.14      3.26 o
   4   3   7       70.75       66.46      5.40 o
   5   3   7       34.15       33.34      1.97 o
   6   3   7      665.33      685.64     13.79 o
   7   3   7      337.62      345.23      7.05 o
   8   3   7       43.09       37.60      3.13 o
   9   3   7        5.31        5.61      1.09 o
  -8   4   7      169.52      179.74      8.98 o
  -7   4   7      109.98      114.60      5.24 o
  -6   4   7      152.08      139.24      4.63 o
  -5   4   7       11.97       14.49      1.21 o
  -4   4   7      522.21      519.01      8.64 o
  -3   4   7     1799.10     1850.95     26.15 o
  -2   4   7      290.24      261.98      4.18 o
  -1   4   7       67.29       76.80      3.86 o
   0   4   7      643.64      682.74      6.78 o
   1   4   7      440.19      440.70      5.93 o
   2   4   7     2551.57     2712.07     62.91 o
   3   4   7     1231.49     1245.28     16.93 o
   4   4   7      781.29      766.74     12.04 o
   5   4   7      281.29      286.77      5.80 o
   6   4   7        8.97       12.87      1.12 o
   7   4   7      182.18      177.83      7.88 o
   8   4   7     1395.40     1302.00     75.75 o
   9   4   7      315.61      296.14     10.51 o
  -7   5   7      696.70      721.05     35.16 o
  -6   5   7      162.39      169.74     10.14 o
  -5   5   7      160.09      164.42      4.29 o
  -4   5   7      591.08      561.89      8.82 o
  -3   5   7     1197.32     1224.82     17.77 o
  -2   5   7     3700.69     3837.64     50.52 o
  -1   5   7     1470.46     1482.01     14.18 o
   0   5   7      477.15      482.96      6.29 o
   1   5   7      405.51      385.46      5.30 o
   2   5   7      797.57      853.38     10.75 o
   3   5   7     2008.91     2124.30     19.41 o
   4   5   7     2456.29     2496.27     63.91 o
   5   5   7     1590.64     1647.22     29.59 o
   6   5   7     1231.26     1280.97     22.49 o
   7   5   7       21.13       24.28      1.74 o
   8   5   7      227.38      215.21      8.00 o
   9   5   7      638.45      616.80     17.70 o
  -7   6   7      553.68      547.49     29.49 o
  -6   6   7     1863.07     1895.86     23.68 o
  -5   6   7     1925.96     1904.65     53.36 o
  -4   6   7       30.11       34.21      2.16 o
  -3   6   7      696.46      714.18      9.92 o
  -2   6   7      951.04      950.54      9.90 o
  -1   6   7     1320.22     1296.04     15.43 o
   0   6   7     5699.92     6070.42     54.05 o
   1   6   7     1898.42     1927.89     14.94 o
   2   6   7      754.69      779.49     12.12 o
   3   6   7      776.58      815.55     11.93 o
   4   6   7      255.79      247.73     15.26 o
   5   6   7     1659.71     1716.26     18.59 o
   6   6   7     1653.14     1659.92     41.47 o
   7   6   7      525.79      529.74     16.40 o
   8   6   7      189.86      184.27     10.01 o
   9   6   7       96.00       94.05      6.36 o
  -6   7   7      667.70      533.16     17.35 o
  -5   7   7     1202.85     1119.26     80.51 o
  -4   7   7     1215.78     1249.76     21.68 o
  -3   7   7      514.70      505.92      9.97 o
  -2   7   7      237.65      244.51      4.51 o
  -1   7   7     1226.68     1292.00     13.24 o
   0   7   7      713.44      728.39     11.90 o
   1   7   7     1179.03     1191.30     17.42 o
   2   7   7     1884.83     1826.42     80.32 o
   3   7   7      699.17      691.24      7.21 o
   4   7   7       46.13       49.53      2.31 o
   5   7   7      113.95      118.84      4.58 o
   6   7   7      542.33      563.06     12.27 o
   7   7   7     1111.24     1125.81     29.69 o
   8   7   7      303.66      286.88      7.01 o
   9   7   7        9.52        9.71      2.34 o
  -6   8   7       13.61        8.56      2.13 o
  -5   8   7        1.75        3.73      2.04 o
  -4   8   7      864.14      849.90     26.45 o
  -3   8   7     1099.34     1099.35     23.02 o
  -2   8   7      591.18      566.14     13.65 o
  -1   8   7      371.34      359.23     13.14 o
   0   8   7       19.73       12.78      1.45 o
   1   8   7       83.94       90.78      3.27 o
   2   8   7      533.52      527.91     10.23 o
   3   8   7       55.74       44.52      3.36 o
   4   8   7      300.13      291.85     12.12 o
   5   8   7       76.71       70.63      2.27 o
   6   8   7       53.35       45.04      4.30 o
   7   8   7      220.01      201.91      7.06 o
   8   8   7        2.52        3.44      1.04 o
  -5   9   7       42.91       56.51     16.87 o
  -4   9   7        0.46       11.25      3.21 o
  -3   9   7       10.32        7.97      1.87 o
  -2   9   7      648.62      644.93     13.95 o
  -1   9   7       44.17       43.49      1.92 o
   0   9   7       45.97       46.51      8.10 o
   1   9   7       63.39       62.93      2.89 o
   2   9   7       18.38       17.69      1.89 o
   3   9   7      214.11      211.63      4.67 o
   4   9   7      124.88      104.20      4.06 o
   5   9   7        5.68        4.41      1.06 o
   6   9   7        1.57        1.95      1.44 o
   7   9   7      313.58      268.28     11.97 o
   8   9   7      160.29      110.49     19.13 o
  -4  10   7       27.45       26.15      5.36 o
  -3  10   7       43.17       29.49      4.47 o
  -2  10   7       31.11       27.26      5.22 o
  -1  10   7        3.43        8.15      4.57 o
   0  10   7     1271.83     1176.55     71.55 o
   1  10   7        5.73        7.52      4.73 o
   2  10   7        0.80        4.98      1.69 o
   3  10   7       10.58       11.73      1.73 o
   4  10   7      227.83      233.47      8.57 o
   5  10   7      355.27      348.50      9.10 o
   6  10   7       48.71       42.18      4.47 o
   7  10   7      107.73       78.87     16.83 o
  -3  11   7        4.86        8.16      4.13 o
  -2  11   7       67.50       56.02      6.10 o
  -1  11   7       63.78       52.35      5.48 o
   0  11   7      819.38      886.17     34.38 o
   1  11   7      403.94      414.59     23.37 o
   2  11   7      150.03      146.79      8.78 o
   3  11   7       17.22       15.71      4.04 o
   4  11   7      180.16      165.34     13.11 o
   5  11   7      673.38      719.30     46.17 o
   6  11   7      494.28      489.33     23.92 o
  -1  12   7      118.05      115.61      9.70 o
   0  12   7      204.54      217.85     11.01 o
   1  12   7      687.81      719.79     33.10 o
   2  12   7      881.81      955.94     42.79 o
   3  12   7      619.91      654.72     30.55 o
   4  12   7      466.78      468.55     16.24 o
   5  12   7       23.67       19.44      3.81 o
  -4  -9   8      256.78      242.41     15.04 o
  -3  -9   8     1117.14     1095.65     25.06 o
  -2  -9   8      438.57      405.04     14.49 o
  -1  -9   8        5.09        6.59      1.54 o
   0  -9   8       27.49       27.76      2.95 o
   1  -9   8      133.86      135.79     10.14 o
  -5  -8   8      201.46      186.72      9.58 o
  -4  -8   8       69.21       75.17      9.47 o
  -3  -8   8      393.51      406.67     10.09 o
  -2  -8   8      204.86      186.34     14.28 o
  -1  -8   8       57.42       50.60     10.74 o
   0  -8   8      222.81      212.49     10.45 o
   1  -8   8       57.32       47.42     11.50 o
   2  -8   8      113.01      110.38      6.48 o
   3  -8   8      109.88      112.87     16.19 o
  -6  -7   8      367.56      387.62     16.01 o
  -5  -7   8       12.57        9.59      4.91 o
  -4  -7   8        0.69        3.94      4.05 o
  -3  -7   8        4.98        3.79      0.99 o
  -2  -7   8      141.06      146.64     20.69 o
  -1  -7   8      153.77      145.31      5.66 o
   0  -7   8      213.22      206.34      5.65 o
   1  -7   8      121.65      106.14      4.01 o
   2  -7   8        0.43        2.72      1.95 o
   3  -7   8       36.15       31.07      2.60 o
   4  -7   8       22.38       32.91      3.17 o
  -7  -6   8        6.89       14.37      5.15 o
  -6  -6   8      101.72      103.21      7.81 o
  -5  -6   8       98.77      107.29      6.11 o
  -4  -6   8        1.99        2.65      0.83 o
  -3  -6   8      126.33      120.60      5.72 o
  -2  -6   8      278.91      253.30     13.12 o
  -1  -6   8        0.40        2.71      1.85 o
   0  -6   8       55.55       57.96      5.34 o
   1  -6   8      287.90      290.78      6.09 o
   2  -6   8      111.90      119.38     12.18 o
   3  -6   8        0.28        3.21      1.98 o
   4  -6   8       52.81       56.37      5.29 o
   5  -6   8       70.64       64.05      6.17 o
  -7  -5   8       44.06       40.97      7.41 o
  -6  -5   8        2.35       -0.51      2.39 o
  -5  -5   8      168.18      160.48      7.25 o
  -4  -5   8      720.08      708.77     16.62 o
  -3  -5   8      375.59      379.26     11.71 o
  -2  -5   8        6.51        8.77      2.21 o
  -1  -5   8      162.54      147.86      8.53 o
   0  -5   8      259.98      253.64      6.13 o
   1  -5   8      322.63      317.91     13.90 o
   2  -5   8      268.21      275.92     10.76 o
   3  -5   8      657.99      643.73     51.82 o
   4  -5   8       75.60       71.93      5.63 o
   5  -5   8       81.17       68.66      5.51 o
   6  -5   8       96.78       95.71      8.25 o
  -8  -4   8      693.72      733.27     31.10 o
  -7  -4   8      152.78      145.89      9.68 o
  -6  -4   8       65.13       63.00      5.58 o
  -5  -4   8      293.42      272.67     11.02 o
  -4  -4   8      258.81      255.52     15.09 o
  -3  -4   8     1441.94     1372.34     44.55 o
  -2  -4   8      531.98      505.72     10.54 o
  -1  -4   8      872.34      905.73     12.59 o
   0  -4   8       37.23       33.54      3.59 o
   1  -4   8      350.35      335.58     12.53 o
   2  -4   8     1445.75     1470.83     31.65 o
   3  -4   8     1183.29     1238.00     34.56 o
   4  -4   8      614.22      621.29     24.17 o
   5  -4   8      788.50      835.53     38.70 o
   6  -4   8        0.60        1.91      2.86 o
  -8  -3   8      163.82      133.01     10.66 o
  -7  -3   8      780.33      806.36     31.30 o
  -6  -3   8      528.37      589.61     23.61 o
  -5  -3   8     1070.96     1092.52     43.90 o
  -4  -3   8      150.27      143.92      9.25 o
  -3  -3   8      440.65      436.44     19.17 o
  -2  -3   8     1477.81     1495.39     18.51 o
  -1  -3   8     1836.40     1807.79     31.14 o
   0  -3   8     2027.86     2098.55     34.57 o
   1  -3   8      611.42      606.44     16.00 o
   2  -3   8       38.47       32.35      1.91 o
   3  -3   8     1352.21     1374.97     60.63 o
   4  -3   8     1308.24     1342.30     53.28 o
   5  -3   8     1349.03     1351.29     48.59 o
   6  -3   8      557.47      527.62     21.49 o
   7  -3   8       27.54       31.18      4.43 o
  -8  -2   8      357.79      395.40     15.97 o
  -7  -2   8      269.50      294.31     14.38 o
  -6  -2   8      905.54      892.66     33.18 o
  -5  -2   8     1970.18     2051.33     79.67 o
  -4  -2   8      627.90      613.95     22.25 o
  -3  -2   8      403.90      416.45      6.92 o
  -2  -2   8       45.87       43.76      2.53 o
  -1  -2   8      285.34      266.29      5.14 o
   0  -2   8     3001.61     3030.79     48.64 o
   1  -2   8     2274.16     2262.34     36.96 o
   2  -2   8      703.45      685.93      9.86 o
   3  -2   8      161.12      167.32      4.95 o
   4  -2   8       54.40       50.68      2.83 o
   5  -2   8      538.47      506.20     17.88 o
   6  -2   8      315.99      279.77     12.19 o
   7  -2   8      214.24      218.18      7.10 o
  -8  -1   8      584.76      620.53     28.80 o
  -7  -1   8      192.11      174.91      8.85 o
  -6  -1   8       77.50       87.18      2.15 o
  -5  -1   8      444.61      416.57     18.88 o
  -4  -1   8     1097.03     1078.68     12.78 o
  -3  -1   8     1743.75     1783.98     21.19 o
  -2  -1   8      290.38      280.76      5.26 o
  -1  -1   8       21.70       15.00      0.91 o
   0  -1   8      366.05      369.48      9.60 o
   1  -1   8      967.85      969.45     14.80 o
   2  -1   8      953.45      951.32     14.42 o
   3  -1   8      100.00       77.48      4.41 o
   4  -1   8       12.68        8.36      1.16 o
   5  -1   8       95.82       86.44      5.27 o
   6  -1   8      141.18      123.83      8.32 o
   7  -1   8       95.97       91.53      8.41 o
   8  -1   8       34.67       35.15      3.85 o
  -8   0   8      164.21      158.22      8.65 o
  -7   0   8      210.53      175.90      6.51 o
  -6   0   8      117.58      103.24      5.74 o
  -5   0   8      298.39      271.95     10.10 o
  -4   0   8      232.01      247.59     11.66 o
  -3   0   8     1309.77     1385.55     23.45 o
  -2   0   8      835.12      846.92      7.59 o
  -1   0   8     1138.74     1175.96     12.63 o
   0   0   8       12.69       12.36      1.67 o
   1   0   8       24.00       22.78      1.58 o
   2   0   8        2.87        5.32      1.55 o
   3   0   8        0.81        3.59      0.96 o
   4   0   8      629.36      619.38     17.05 o
   5   0   8       32.96       25.47      2.30 o
   6   0   8        1.32        3.16      1.38 o
   7   0   8      100.51       97.02      8.31 o
   8   0   8       85.64       62.59      5.46 o
  -8   1   8      179.50      180.55      8.20 o
  -7   1   8      323.08      330.78     13.80 o
  -6   1   8       12.34        8.78      1.10 o
  -5   1   8      510.92      511.35     11.17 o
  -4   1   8      134.01      129.25      5.53 o
  -3   1   8        7.35        8.14      1.24 o
  -2   1   8       19.65       19.14      1.28 o
  -1   1   8      404.42      404.16      5.22 o
   0   1   8      520.44      516.30      6.00 o
   1   1   8        8.33       11.55      1.17 o
   2   1   8        3.71        9.87      3.41 o
   3   1   8     1348.36     1457.16     24.32 o
   4   1   8       87.29       94.73      5.64 o
   5   1   8      230.37      240.91      6.33 o
   6   1   8        4.94        6.62      1.39 o
   7   1   8       32.06       29.63      4.15 o
   8   1   8       48.54       35.79      3.35 o
  -8   2   8        6.60        4.38      3.20 o
  -7   2   8      208.94      202.66      9.45 o
  -6   2   8      536.87      543.66     13.69 o
  -5   2   8     1759.19     1819.91     28.98 o
  -4   2   8      177.01      166.94      3.63 o
  -3   2   8        0.58        5.33      2.88 o
  -2   2   8      315.24      320.51      5.61 o
  -1   2   8      652.43      637.92      8.24 o
   0   2   8      600.58      584.11      6.37 o
   1   2   8      599.66      600.24      8.34 o
   2   2   8       10.00       10.52      1.45 o
   3   2   8     1264.44     1337.10     27.34 o
   4   2   8      213.36      213.89      7.81 o
   5   2   8      402.23      406.81     10.96 o
   6   2   8      169.56      169.62      4.64 o
   7   2   8      274.63      261.49      7.78 o
   8   2   8       66.28       54.78      5.96 o
  -8   3   8       85.51       85.62     15.39 o
  -7   3   8        4.57        3.96      2.17 o
  -6   3   8      205.08      197.74      9.05 o
  -5   3   8     2141.74     2182.79     57.25 o
  -4   3   8      266.74      258.41      4.68 o
  -3   3   8      452.69      459.99      8.80 o
  -2   3   8       19.73       22.51      1.63 o
  -1   3   8     1070.65     1170.04     12.99 o
   0   3   8     1682.03     1722.19     16.10 o
   1   3   8      702.85      713.62      7.35 o
   2   3   8     1031.93     1045.25     10.59 o
   3   3   8     2163.07     2257.71     44.72 o
   4   3   8        6.61        9.64      2.42 o
   5   3   8      244.48      224.70     10.63 o
   6   3   8     1234.43     1277.49     25.29 o
   7   3   8     1756.33     1769.84     45.27 o
   8   3   8      299.29      296.70     16.44 o
  -7   4   8      119.88      118.97      6.68 o
  -6   4   8       62.77       63.95      3.58 o
  -5   4   8      388.85      355.50     10.11 o
  -4   4   8     1703.01     1752.79     31.15 o
  -3   4   8     1702.61     1743.58     19.69 o
  -2   4   8     1759.66     1801.68     43.95 o
  -1   4   8      965.26     1017.48     13.82 o
   0   4   8       26.38       24.81      1.37 o
   1   4   8      949.45      937.24      7.93 o
   2   4   8     1802.32     1825.01     12.43 o
   3   4   8     2231.14     2304.62     45.69 o
   4   4   8      972.92      958.58     11.69 o
   5   4   8      344.43      346.23      7.66 o
   6   4   8      351.68      371.22      7.70 o
   7   4   8      775.80      765.05     18.69 o
   8   4   8      851.34      852.72     21.85 o
   9   4   8      352.23      336.79     13.92 o
  -7   5   8     1194.40     1108.86     85.10 o
  -6   5   8      392.12      389.69     22.72 o
  -5   5   8        0.97        6.01      1.66 o
  -4   5   8       29.77       34.41      5.41 o
  -3   5   8     1355.39     1342.13     29.65 o
  -2   5   8     3158.81     3193.85     55.64 o
  -1   5   8     2274.51     2311.31     32.83 o
   0   5   8      727.02      717.79     12.15 o
   1   5   8      379.81      402.75      8.04 o
   2   5   8     1109.31     1192.32     17.66 o
   3   5   8      149.00      134.40      7.28 o
   4   5   8      752.04      750.42     10.30 o
   5   5   8     1072.13     1095.16     18.94 o
   6   5   8      302.03      297.99      8.77 o
   7   5   8      200.32      201.21      4.98 o
   8   5   8      169.69      156.32      5.28 o
  -6   6   8      989.27     1002.77     31.46 o
  -5   6   8      887.67      917.60     29.45 o
  -4   6   8      195.81      183.74      4.58 o
  -3   6   8       91.37       86.99      2.51 o
  -2   6   8      249.06      233.56      3.72 o
  -1   6   8      310.29      274.99      5.46 o
   0   6   8     2314.65     2354.52     28.53 o
   1   6   8     1221.17     1247.32     18.49 o
   2   6   8        3.97        3.36      1.47 o
   3   6   8      209.19      209.48      4.06 o
   4   6   8      591.13      606.52     26.14 o
   5   6   8      400.99      401.81     16.30 o
   6   6   8      376.66      349.05      9.95 o
   7   6   8       30.46       24.37      2.99 o
   8   6   8        1.65        2.13      0.80 o
  -6   7   8      254.93      261.62     10.67 o
  -5   7   8      763.49      758.29     20.64 o
  -4   7   8      554.12      528.01     14.29 o
  -3   7   8      500.77      494.08      9.43 o
  -2   7   8       62.47       60.50      3.04 o
  -1   7   8       50.98       46.09      4.38 o
   0   7   8        2.01        3.31      1.21 o
   1   7   8      543.05      554.43     11.52 o
   2   7   8      683.10      646.77     12.11 o
   3   7   8      266.16      259.14      6.06 o
   4   7   8       19.77       18.82      2.06 o
   5   7   8      180.88      188.73     11.71 o
   6   7   8      336.48      334.93     20.73 o
   7   7   8       24.98       11.62      1.74 o
   8   7   8        0.87        3.52      1.14 o
  -5   8   8      109.85       88.19      6.40 o
  -4   8   8       17.41       17.09      3.02 o
  -3   8   8      436.61      409.75     10.47 o
  -2   8   8      208.23      195.58      5.32 o
  -1   8   8       28.68       20.39      2.70 o
   0   8   8       99.06       98.24     14.95 o
   1   8   8      399.95      424.70     12.17 o
   2   8   8       79.11       76.29      3.24 o
   3   8   8      212.98      216.91      5.41 o
   4   8   8       57.05       52.54      4.78 o
   5   8   8        7.97       10.03      2.98 o
   6   8   8       34.51       24.98      7.54 o
   7   8   8      315.01      301.56     17.42 o
   8   8   8      211.00      192.10     12.75 o
  -4   9   8        7.15        3.45      2.20 o
  -3   9   8      249.67      270.78     13.47 o
  -2   9   8      341.13      357.50     15.36 o
  -1   9   8      700.70      719.01     53.20 o
   0   9   8        0.74        9.98      4.54 o
   1   9   8       15.16       14.67      2.73 o
   2   9   8      213.83      210.02     13.20 o
   3   9   8      262.82      254.31      6.94 o
   4   9   8      263.75      261.92      9.19 o
   5   9   8       55.53       48.92      4.59 o
   6   9   8       22.55       21.41      3.56 o
   7   9   8      446.69      431.00     29.30 o
  -3  10   8      278.37      264.84     12.20 o
  -2  10   8      292.60      310.55     14.92 o
  -1  10   8      425.43      466.26     20.48 o
   0  10   8      613.53      659.62     31.42 o
   1  10   8      198.36      190.19     12.20 o
   2  10   8       68.73       67.35      3.46 o
   3  10   8      195.89      180.67     14.74 o
   4  10   8      606.85      601.16     24.40 o
   5  10   8      834.71      837.52     38.89 o
   6  10   8      393.24      390.26     11.39 o
   7  10   8       29.75       30.57      4.30 o
  -2  11   8       70.59       59.16      5.87 o
  -1  11   8      293.26      255.95     11.64 o
   0  11   8     1389.72     1491.68     55.13 o
   1  11   8      824.87      861.69     33.62 o
   2  11   8      290.23      314.39     15.33 o
   3  11   8      361.47      381.09     17.71 o
   4  11   8      560.96      598.90     19.80 o
   5  11   8      429.85      431.04     20.39 o
   6  11   8      544.61      571.09     37.04 o
   0  12   8      696.06      733.46     31.27 o
   1  12   8      287.53      283.05     17.00 o
   2  12   8      661.28      703.20     30.25 o
   3  12   8      567.33      590.86     26.12 o
   4  12   8      206.55      237.69     15.06 o
  -4  -8   9      114.28      107.07     11.27 o
  -3  -8   9        4.87        5.68      3.42 o
  -2  -8   9      184.11      167.41      7.84 o
  -1  -8   9      604.87      610.99     27.50 o
   0  -8   9        1.11        4.03      2.47 o
   1  -8   9       31.83       18.97      3.78 o
  -5  -7   9        0.81        5.48      2.55 o
  -4  -7   9       52.57       46.44      5.56 o
  -3  -7   9        0.28        1.20      1.35 o
  -2  -7   9      269.23      235.77     11.32 o
  -1  -7   9       14.11       14.19      3.06 o
   0  -7   9       29.03       30.62      4.09 o
   1  -7   9        0.36        2.31      1.89 o
   2  -7   9        7.07        9.58      2.79 o
   3  -7   9       34.92       33.49      4.19 o
  -6  -6   9      197.44      178.41     11.45 o
  -5  -6   9      501.54      492.53     19.51 o
  -4  -6   9       48.81       55.64      8.63 o
  -3  -6   9       22.96       18.96      2.33 o
  -2  -6   9       81.13       67.73      3.44 o
  -1  -6   9       69.52       51.48     12.13 o
   0  -6   9      706.93      693.38     45.36 o
   1  -6   9      431.44      437.32     11.81 o
   2  -6   9      194.38      207.65     10.48 o
   3  -6   9       56.84       55.27      5.82 o
   4  -6   9        2.09        7.36      3.33 o
  -7  -5   9       60.42       70.94      7.53 o
  -6  -5   9      334.16      322.97     13.66 o
  -5  -5   9      132.91      118.14      5.51 o
  -4  -5   9      757.42      709.68     23.49 o
  -3  -5   9      846.60      843.43     22.54 o
  -2  -5   9      258.75      276.22      9.52 o
  -1  -5   9       20.60       16.94      0.87 o
   0  -5   9      260.19      252.72      8.56 o
   1  -5   9     1151.17     1129.64     24.77 o
   2  -5   9     1569.65     1474.42    118.33 o
   3  -5   9      202.97      198.92      9.93 o
   4  -5   9      114.31      123.68     10.12 o
   5  -5   9       81.41       82.14      7.34 o
  -7  -4   9      501.44      513.37     22.87 o
  -6  -4   9       22.57       24.94      3.90 o
  -5  -4   9       59.41       71.31      3.99 o
  -4  -4   9      658.71      686.98     18.62 o
  -3  -4   9     2409.53     2354.11     75.94 o
  -2  -4   9     3112.01     3262.76    104.99 o
  -1  -4   9      230.56      209.80      7.33 o
   0  -4   9       69.92       70.91      2.91 o
   1  -4   9      446.38      448.92      8.60 o
   2  -4   9      744.62      731.17     13.56 o
   3  -4   9      983.90      953.09     70.57 o
   4  -4   9      797.81      790.95     36.82 o
   5  -4   9      515.25      516.02     24.25 o
   6  -4   9      269.30      271.63     16.24 o
  -7  -3   9      944.25      920.31     40.93 o
  -6  -3   9      769.02      836.21     32.22 o
  -5  -3   9      173.89      170.84      7.12 o
  -4  -3   9      219.98      241.88      8.72 o
  -3  -3   9      307.80      303.02     20.20 o
  -2  -3   9      517.52      502.87     11.67 o
  -1  -3   9     4125.53     4249.88     76.97 o
   0  -3   9     2557.29     2624.27     36.87 o
   1  -3   9      197.14      191.77      5.10 o
   2  -3   9        3.12        3.63      1.26 o
   3  -3   9      238.41      219.64     14.66 o
   4  -3   9      791.06      806.43     30.43 o
   6  -3   9      119.35      131.23     10.74 o
  -7  -2   9      411.72      408.92     16.13 o
  -6  -2   9      762.23      814.32     37.75 o
  -5  -2   9     1262.96     1343.49     48.20 o
  -4  -2   9      255.84      243.54      7.84 o
  -3  -2   9       85.37       81.47      4.54 o
  -2  -2   9       75.29       84.90      4.21 o
  -1  -2   9      428.88      432.49      8.47 o
   0  -2   9      670.52      657.62      9.07 o
   1  -2   9      998.41     1010.64     10.82 o
   2  -2   9      430.89      396.42      7.18 o
   3  -2   9       73.38       69.12      3.05 o
   4  -2   9        1.61        2.61      2.25 o
   5  -2   9      261.57      230.91     10.72 o
   6  -2   9      100.53       78.33      5.97 o
   7  -2   9       64.29       71.03      6.78 o
  -7  -1   9        1.65        7.78      3.75 o
  -6  -1   9        1.62        4.60      2.41 o
  -5  -1   9     1130.42     1165.87     35.93 o
  -4  -1   9     1611.27     1662.58     33.92 o
  -3  -1   9       43.39       41.35      1.32 o
  -2  -1   9       42.69       44.71      1.62 o
  -1  -1   9       91.49       84.04      2.39 o
   0  -1   9       22.45       25.48      2.34 o
   1  -1   9      244.23      254.09      6.05 o
   2  -1   9        9.49        7.23      0.89 o
   3  -1   9      858.23      802.18     41.46 o
   4  -1   9      208.15      196.01      9.49 o
   5  -1   9       99.29       76.17      5.21 o
   6  -1   9       99.73       95.79      6.72 o
   7  -1   9        5.78       10.84      2.70 o
  -7   0   9       18.50       18.95      2.83 o
  -6   0   9       10.25        9.33      1.70 o
  -5   0   9      164.04      139.39      7.31 o
  -4   0   9       24.34       25.27      1.43 o
  -3   0   9      219.77      215.74      5.06 o
  -2   0   9      156.66      159.11      7.96 o
  -1   0   9      171.86      157.38      3.26 o
   0   0   9      260.91      254.20      3.93 o
   1   0   9        3.89        4.79      1.07 o
   2   0   9      204.49      198.94      5.35 o
   3   0   9      291.52      290.29      7.72 o
   4   0   9       24.23       12.35      2.13 o
   5   0   9        1.66       10.59      3.40 o
   6   0   9        0.36        4.02      2.40 o
   7   0   9        0.30        4.40      1.87 o
  -7   1   9      320.47      294.96      9.42 o
  -6   1   9       16.60       10.36      1.95 o
  -5   1   9      356.89      330.64      7.93 o
  -4   1   9       98.78       91.85      2.97 o
  -3   1   9      282.40      274.45      5.65 o
  -2   1   9      503.92      488.35      8.68 o
  -1   1   9      477.21      459.46     13.39 o
   0   1   9      109.98      111.56      3.09 o
   1   1   9       60.51       65.22      3.35 o
   2   1   9       94.26       89.98      6.30 o
   3   1   9       12.94        9.29      1.39 o
   4   1   9      487.87      516.14      9.71 o
   5   1   9      597.49      597.94     22.82 o
   6   1   9       76.73       78.75      4.71 o
   7   1   9       20.58       16.41      2.49 o
   8   1   9       84.56       68.06      5.77 o
  -7   2   9      216.98      183.78      7.90 o
  -6   2   9      809.48      855.61     33.43 o
  -5   2   9      242.73      248.85      5.27 o
  -4   2   9        0.96        2.62      1.67 o
  -3   2   9       16.69       19.46      1.50 o
  -2   2   9      579.36      566.19     10.71 o
  -1   2   9     2676.76     2783.62     37.02 o
   0   2   9     1370.80     1310.65     37.69 o
   1   2   9      495.20      485.07     11.49 o
   2   2   9       36.97       34.30      2.19 o
   3   2   9       62.28       59.12      5.29 o
   4   2   9     1461.99     1535.11     24.46 o
   5   2   9     1056.88     1052.89     24.33 o
   6   2   9      308.02      319.17      8.82 o
   7   2   9      460.04      461.41     14.21 o
   8   2   9       95.39       83.43     11.86 o
  -7   3   9      227.21      217.62      6.70 o
  -6   3   9      532.96      543.19     26.30 o
  -5   3   9     3094.79     3166.31     75.10 o
  -4   3   9     1155.80     1191.52     26.90 o
  -3   3   9      387.08      376.19      8.72 o
  -2   3   9      183.40      189.52      5.82 o
  -1   3   9       83.00       90.60      4.26 o
   0   3   9     1507.75     1541.12     18.63 o
   1   3   9     3369.09     3502.75     39.56 o
   2   3   9     1068.38      963.67     69.65 o
   3   3   9     2201.50     2283.03     30.16 o
   4   3   9       16.39       19.99      1.55 o
   5   3   9      527.65      526.92     26.53 o
   6   3   9     1526.18     1593.26     32.53 o
   7   3   9      350.22      358.34     14.97 o
   8   3   9      188.40      185.74      7.58 o
  -7   4   9      238.67      232.06      9.46 o
  -6   4   9      292.84      280.53     12.81 o
  -5   4   9      749.51      764.36     19.79 o
  -4   4   9      851.10      865.92     13.31 o
  -3   4   9     3051.42     3258.84     95.31 o
  -2   4   9     1492.33     1521.09     34.31 o
  -1   4   9      606.75      637.32      9.84 o
   0   4   9       55.39       59.51      2.88 o
   1   4   9      756.83      805.78      8.40 o
   2   4   9     1558.07     1587.94     35.04 o
   3   4   9     2430.44     2506.04     53.89 o
   4   4   9      498.08      493.71     11.16 o
   5   4   9      212.25      216.33      5.50 o
   6   4   9       57.97       59.89      4.65 o
   7   4   9      875.72      899.12     32.80 o
   8   4   9      647.96      610.50     15.30 o
  -6   5   9       58.73       58.22      6.09 o
  -5   5   9      370.51      362.77     12.73 o
  -4   5   9      215.57      217.22      6.04 o
  -3   5   9      316.27      309.93      6.29 o
  -2   5   9     1854.06     1955.10     37.86 o
  -1   5   9     1762.10     1845.50     22.31 o
   0   5   9      148.54      138.57      4.04 o
   1   5   9      130.13      127.79      4.17 o
   2   5   9      162.09      176.61      3.83 o
   3   5   9     1593.84     1274.16     27.59 o
   4   5   9      505.24      536.60      9.65 o
   5   5   9       22.06       16.73      1.31 o
   6   5   9       49.17       39.75      2.39 o
   7   5   9      161.43      139.29      7.78 o
   8   5   9       30.58       33.77      7.30 o
  -6   6   9      411.18      409.78     21.79 o
  -5   6   9      217.11      199.53      7.27 o
  -4   6   9       76.31       78.15      2.77 o
  -3   6   9        0.99        3.25      2.53 o
  -2   6   9       79.78       77.84      2.90 o
  -1   6   9      415.08      425.73      9.48 o
   0   6   9      534.47      531.00     12.47 o
   1   6   9      337.29      339.41      7.16 o
   2   6   9       10.47        9.37      1.25 o
   3   6   9        1.75        3.96      0.99 o
   4   6   9      284.69      309.61      9.18 o
   5   6   9      168.30      171.71      5.18 o
   6   6   9       47.21       50.53      3.77 o
   7   6   9        0.32        2.26      1.55 o
   8   6   9        4.43        1.66      1.32 o
  -5   7   9      172.95      176.95      5.90 o
  -4   7   9        0.52        3.06      1.74 o
  -3   7   9        8.06        5.94      1.39 o
  -2   7   9       14.06       14.45      1.97 o
  -1   7   9      147.10      146.83      6.53 o
   0   7   9      496.17      526.81     15.08 o
   1   7   9        0.89        2.31      1.68 o
   2   7   9       44.43       36.90      3.29 o
   3   7   9        7.56        7.97      1.24 o
   4   7   9       78.21       75.09      2.77 o
   5   7   9      171.34      153.33     11.84 o
   6   7   9      240.87      243.68     13.51 o
   7   7   9      161.34      161.40     15.78 o
  -5   8   9      213.47      192.74     12.07 o
  -4   8   9      269.49      255.82      8.28 o
  -3   8   9      115.12      112.46      5.82 o
  -2   8   9        0.94        6.89      3.67 o
  -1   8   9        0.40        5.17      2.37 o
   0   8   9       15.63       15.25      3.86 o
   1   8   9      419.64      409.60     22.77 o
   2   8   9      194.29      189.28      4.79 o
   3   8   9      188.96      186.36      9.29 o
   4   8   9       79.91       80.46      2.82 o
   5   8   9        2.67        2.44      1.36 o
   6   8   9      177.43      167.63     11.28 o
   7   8   9      165.55      147.48     12.50 o
  -4   9   9       96.56       97.16      8.29 o
  -3   9   9      888.37      885.48     39.55 o
  -2   9   9      714.76      754.43     29.67 o
  -1   9   9       15.27       15.79      4.16 o
   0   9   9       93.80       94.58      6.82 o
   1   9   9      459.62      513.34     21.07 o
   2   9   9      993.52     1052.76     27.18 o
   3   9   9     1133.79     1148.40     36.84 o
   4   9   9      126.05      121.03      6.42 o
   5   9   9      216.16      201.92     10.60 o
   6   9   9      133.16      114.91      6.68 o
   7   9   9       41.70       35.79      4.18 o
  -3  10   9      264.56      241.36     14.66 o
  -2  10   9     1078.45     1100.48     48.38 o
  -1  10   9      961.53      984.74     37.54 o
   0  10   9      344.51      343.01     16.16 o
   1  10   9      886.84      946.88     36.32 o
   2  10   9      113.39      118.32      8.66 o
   3  10   9      573.77      595.51     24.55 o
   4  10   9      625.99      643.54     18.34 o
   5  10   9      750.37      713.65     18.82 o
   6  10   9      358.87      357.69     33.74 o
  -1  11   9      700.34      706.04     30.06 o
   0  11   9      797.25      807.29     36.63 o
   1  11   9      954.78      968.55     43.24 o
   2  11   9      246.09      271.41     12.49 o
   3  11   9       47.71       48.95      5.83 o
   4  11   9      351.37      323.71     18.91 o
   5  11   9     1197.31     1262.20     35.92 o
  -3  -7  10       69.72       49.02      5.20 o
  -2  -7  10      480.82      464.94     12.68 o
  -1  -7  10      997.91      958.57     42.10 o
   0  -7  10      483.88      497.17     21.46 o
   1  -7  10        0.97        2.10      1.95 o
  -5  -6  10      226.68      191.62      8.88 o
  -4  -6  10      404.86      398.02     11.09 o
  -3  -6  10       16.56       18.92      2.48 o
  -2  -6  10      129.15      115.54      5.22 o
  -1  -6  10     1443.66     1458.43     55.04 o
   0  -6  10     1019.98     1019.06     38.16 o
   1  -6  10      652.82      721.69     32.63 o
   2  -6  10      373.22      392.87     15.61 o
   3  -6  10        4.55        5.59      2.45 o
  -5  -5  10     1004.01      999.34     31.13 o
  -4  -5  10     1272.62     1236.20     32.99 o
  -3  -5  10      473.63      477.91     10.13 o
  -2  -5  10      476.34      475.54     11.57 o
  -1  -5  10        0.68        3.29      1.82 o
   0  -5  10      460.29      471.69     18.82 o
   1  -5  10      813.57      850.06     32.45 o
   2  -5  10     1145.65     1215.64     45.11 o
   3  -5  10      829.00      868.63     38.66 o
   4  -5  10      222.41      218.67     13.41 o
  -6  -4  10       20.93       18.22      4.35 o
  -5  -4  10      144.34      142.70      6.41 o
  -4  -4  10      694.38      725.15     24.33 o
  -3  -4  10      743.74      741.57     24.72 o
  -2  -4  10     1685.45     1734.58     35.67 o
  -1  -4  10       14.34       14.32      1.11 o
   0  -4  10       34.52       32.75      2.80 o
   1  -4  10      168.11      158.01     13.65 o
   2  -4  10      425.37      342.65     75.50 o
   3  -4  10      404.18      425.02     18.85 o
   4  -4  10      274.62      293.61     12.98 o
   5  -4  10        7.11        7.50      2.87 o
  -6  -3  10      420.96      441.40     21.24 o
  -5  -3  10       22.91       25.32      4.24 o
  -4  -3  10       28.32       28.17      3.80 o
  -3  -3  10      228.24      212.47     10.15 o
  -2  -3  10      333.99      348.86     10.06 o
  -1  -3  10       81.34       74.44      4.29 o
   0  -3  10      192.83      189.09     10.66 o
   1  -3  10       45.54       37.26      2.45 o
   2  -3  10       32.37       32.72      4.12 o
   3  -3  10        1.12        4.67      2.71 o
   4  -3  10      108.14      109.66      7.83 o
   5  -3  10      107.66       98.33      8.55 o
  -7  -2  10      382.62      386.06     21.60 o
  -6  -2  10      124.51      123.40     10.27 o
  -5  -2  10      109.26      113.37      7.18 o
  -4  -2  10       44.07       42.46      5.90 o
  -3  -2  10       83.38       68.82     12.37 o
  -2  -2  10      186.51      173.25      6.93 o
  -1  -2  10       65.25       62.80      1.41 o
   0  -2  10        1.09        2.37      1.15 o
   1  -2  10      200.74      206.90      5.90 o
   2  -2  10       14.18       18.46      2.40 o
   3  -2  10       37.23       28.36      3.14 o
   4  -2  10        1.88       10.63      4.14 o
   5  -2  10       72.61       68.15      5.54 o
   6  -2  10       39.84       40.24      4.90 o
  -7  -1  10        3.64        3.13      2.87 o
  -6  -1  10      105.75       92.20      6.86 o
  -5  -1  10      191.81      158.98      8.24 o
  -4  -1  10        0.65        4.60      2.04 o
  -3  -1  10       54.76       56.70      3.79 o
  -2  -1  10        2.29        2.29      1.11 o
  -1  -1  10      166.08      153.20      3.78 o
   0  -1  10      757.84      732.97     16.16 o
   1  -1  10      172.53      159.98      9.54 o
   2  -1  10       21.08       19.73      3.59 o
   3  -1  10       34.62       21.25      2.59 o
   4  -1  10        8.78       17.80      4.50 o
   5  -1  10      126.62      122.21      8.38 o
   6  -1  10      196.43      215.25     10.60 o
  -7   0  10       11.98       15.69      3.70 o
  -6   0  10       27.63       24.36      3.69 o
  -5   0  10       50.62       40.40      2.84 o
  -4   0  10      463.15      451.33      8.78 o
  -3   0  10     1081.96     1087.89     24.78 o
  -2   0  10      424.49      449.57     10.14 o
  -1   0  10       27.95       24.84      1.35 o
   0   0  10       49.71       47.22      3.73 o
   1   0  10      707.48      724.77     16.36 o
   2   0  10      903.29      900.09     22.74 o
   3   0  10      720.18      731.43     18.55 o
   4   0  10      145.32      140.45     15.41 o
   5   0  10       58.49       51.89      4.73 o
   6   0  10      256.64      265.62     13.19 o
   7   0  10      218.71      195.46     12.00 o
  -7   1  10      314.39      306.09     17.56 o
  -6   1  10       44.12       49.61      4.64 o
  -5   1  10       86.06       80.67      3.26 o
  -4   1  10     1781.39     1875.70     38.25 o
  -3   1  10      459.48      457.13      8.59 o
  -2   1  10     1046.82     1044.71     17.39 o
  -1   1  10      878.53      877.94     10.14 o
   0   1  10      383.98      362.80     10.76 o
   1   1  10      167.33      164.59      5.76 o
   2   1  10      510.79      521.81     14.25 o
   3   1  10     2035.54     2035.43     50.12 o
   4   1  10     2710.70     2720.21     71.42 o
   5   1  10      153.97      145.48      5.88 o
   6   1  10      110.04      112.78      7.74 o
   7   1  10       72.82       72.42      6.85 o
  -7   2  10      953.11      949.61     38.41 o
  -6   2  10      754.40      769.71     45.76 o
  -5   2  10      870.65      863.19     34.45 o
  -4   2  10      433.72      456.92     11.18 o
  -3   2  10        3.81        8.04      1.46 o
  -2   2  10     1139.37     1177.67     20.33 o
  -1   2  10     1052.56     1064.34     37.89 o
   0   2  10     3198.97     3226.26     76.78 o
   1   2  10     1119.93     1117.71     19.72 o
   2   2  10       78.89       86.35      5.21 o
   3   2  10      263.99      290.41      8.96 o
   4   2  10     1751.75     1845.57     38.25 o
   5   2  10     1071.46     1112.74     28.29 o
   6   2  10      395.12      379.64     17.17 o
   7   2  10       25.14       18.55      2.38 o
  -6   3  10      278.98      289.64     10.96 o
  -5   3  10      683.76      695.78     18.52 o
  -4   3  10     2161.74     2304.21    102.08 o
  -3   3  10      336.87      338.61      7.23 o
  -2   3  10       36.59       40.70      4.53 o
  -1   3  10      756.44      803.28     15.82 o
   0   3  10     1452.51     1560.77     16.69 o
   1   3  10      821.01      835.20     10.85 o
   2   3  10      393.42      381.69     11.60 o
   3   3  10        2.19        2.46      1.51 o
   4   3  10      274.53      288.28      7.39 o
   5   3  10      341.99      378.52     12.00 o
   6   3  10      800.13      852.18     23.29 o
   7   3  10      523.65      507.89     16.99 o
  -6   4  10       91.56       89.92      5.29 o
  -5   4  10      518.75      542.59     14.93 o
  -4   4  10      103.55       95.59      3.16 o
  -3   4  10      278.81      273.41      6.89 o
  -2   4  10      577.77      582.77     13.87 o
  -1   4  10      274.10      259.52      6.75 o
   0   4  10      173.91      189.98      2.35 o
   1   4  10      128.94      138.99      2.20 o
   2   4  10      322.72      344.62      6.72 o
   3   4  10      395.13      399.68      9.21 o
   4   4  10        8.45        6.39      1.44 o
   5   4  10       24.59       20.91      1.93 o
   6   4  10        0.32        4.33      1.45 o
   7   4  10      257.49      277.54      8.88 o
  -6   5  10       64.17       58.37      3.79 o
  -5   5  10       13.47       16.49      3.57 o
  -4   5  10        0.52        1.53      1.08 o
  -3   5  10      187.81      198.09      6.79 o
  -2   5  10      248.08      248.47      6.15 o
  -1   5  10       14.23        9.54      1.67 o
   0   5  10       38.28       39.89      5.17 o
   1   5  10      121.05      106.70      8.61 o
   2   5  10      169.32      164.31      6.46 o
   3   5  10      438.07      471.83     11.87 o
   4   5  10       10.66        3.23      1.54 o
   5   5  10        4.02        3.78      2.98 o
   6   5  10        0.94        7.77      4.33 o
   7   5  10       23.52       21.17      2.51 o
  -5   6  10       10.43        7.44      1.67 o
  -4   6  10        0.73        5.34      2.50 o
  -3   6  10      173.40      170.07      6.27 o
  -2   6  10      243.99      232.29      7.86 o
  -1   6  10      272.54      274.29      7.74 o
   0   6  10       58.17       51.47      5.81 o
   1   6  10       42.27       41.71      3.43 o
   2   6  10       21.71       20.91      2.04 o
   3   6  10      179.03      175.88      5.18 o
   4   6  10      444.98      435.13     20.65 o
   5   6  10      282.75      300.35     11.86 o
   6   6  10        0.99        7.42      1.90 o
   7   6  10       10.25        5.11      2.34 o
  -5   7  10      249.44      243.39     14.53 o
  -4   7  10      290.99      251.00     10.80 o
  -3   7  10      120.67      105.90      5.11 o
  -2   7  10      253.54      242.82      6.74 o
  -1   7  10      583.68      590.80     23.11 o
   0   7  10       62.51       53.25      3.92 o
   1   7  10      612.59      642.62     26.08 o
   2   7  10       76.02       79.23      4.63 o
   3   7  10       42.18       41.72      4.71 o
   4   7  10      387.99      376.61     13.90 o
   5   7  10      168.68      170.32      6.85 o
   6   7  10      622.99      643.19     21.22 o
   7   7  10      237.99      220.14     14.66 o
  -4   8  10      474.86      485.33     21.74 o
  -3   8  10      279.46      305.98     12.82 o
  -2   8  10       91.21       79.32      6.00 o
  -1   8  10       52.03       45.36      4.38 o
   0   8  10     1572.99     1478.81     66.11 o
   1   8  10     1453.62     1515.41     38.24 o
   2   8  10      383.38      377.53     12.51 o
   3   8  10      142.87      132.77     10.19 o
   4   8  10      159.50      161.85      6.46 o
   5   8  10      185.70      194.07      7.38 o
   6   8  10      610.81      603.09     16.16 o
  -3   9  10      833.15      873.35     36.02 o
  -2   9  10      995.36     1027.67     45.20 o
  -1   9  10      606.00      626.51     25.24 o
   0   9  10      453.32      473.59     20.82 o
   1   9  10       75.63       89.83      7.06 o
   2   9  10     1244.41     1263.71     34.98 o
   3   9  10     1664.98     1714.80     44.27 o
   4   9  10      140.27      133.75     24.01 o
   5   9  10       81.07       75.21      8.13 o
   6   9  10      161.85      170.53     11.99 o
  -2  10  10      330.01      327.06     18.82 o
  -1  10  10      680.40      641.30     27.52 o
   0  10  10      115.14      112.24      9.72 o
   1  10  10      262.85      276.57     12.66 o
   2  10  10      284.91      300.41     13.27 o
   3  10  10      473.82      485.80     16.16 o
   4  10  10     1208.66     1277.11     60.73 o
   5  10  10      507.75      524.99     19.95 o
   1  11  10      544.49      531.23     23.71 o
   2  11  10        0.42        5.67      2.74 o
   3  11  10       16.99       19.56      4.82 o
  -3  -6  11       10.49        9.68      2.86 o
  -2  -6  11       52.15       47.66      5.62 o
  -1  -6  11      733.32      688.73     33.23 o
   0  -6  11      418.85      423.84     32.56 o
   1  -6  11      404.74      413.52     31.44 o
  -4  -5  11      433.18      465.95     14.77 o
  -3  -5  11      240.60      224.06     16.62 o
  -2  -5  11      378.29      357.43      8.45 o
  -1  -5  11      384.85      349.71     20.21 o
   0  -5  11       44.48       36.00      9.10 o
   1  -5  11      298.52      306.54     15.23 o
   2  -5  11      209.35      193.12     12.00 o
  -5  -4  11        0.94        3.53      1.51 o
  -4  -4  11       90.36       93.48     11.06 o
  -3  -4  11      537.69      517.52     15.31 o
  -2  -4  11      342.09      348.90     12.59 o
  -1  -4  11       41.68       31.75      3.35 o
   0  -4  11       85.08       66.82     12.13 o
   1  -4  11      128.98      122.84     16.11 o
   2  -4  11      185.13      177.21      9.16 o
   3  -4  11       14.96       18.26      3.41 o
  -5  -3  11       10.74       11.04      3.30 o
  -4  -3  11       21.23       16.05      4.74 o
  -3  -3  11        7.28        6.34      2.19 o
  -2  -3  11      136.16      132.78      6.81 o
  -1  -3  11        3.43        3.13      1.33 o
   0  -3  11      202.85      185.97      9.21 o
   1  -3  11        6.11        3.34      2.97 o
   2  -3  11       13.04       13.82      3.82 o
   3  -3  11      291.36      284.83     12.44 o
   4  -3  11      119.05      114.64      9.95 o
  -6  -2  11       74.28       72.09      7.15 o
  -5  -2  11        2.37        6.03      2.20 o
  -4  -2  11      179.74      187.06     10.69 o
  -3  -2  11       25.63       27.62      4.10 o
  -2  -2  11       74.43       64.69      3.00 o
  -1  -2  11      132.33      135.99      2.62 o
   0  -2  11       13.38       16.46      3.39 o
   1  -2  11        9.58       13.79      3.74 o
   2  -2  11       22.84       20.42      3.08 o
   3  -2  11       38.97       31.76      4.42 o
   4  -2  11      596.42      593.36     27.71 o
   5  -2  11      364.61      328.90     18.76 o
  -6  -1  11      116.10      113.79      9.25 o
  -5  -1  11      194.32      194.77      9.29 o
  -4  -1  11      713.65      709.63     20.23 o
  -3  -1  11       19.64       18.27      2.76 o
  -2  -1  11        0.76        0.80      0.78 o
  -1  -1  11       52.22       53.10      3.87 o
   0  -1  11      358.70      342.03     13.84 o
   1  -1  11      857.86      832.18     37.33 o
   2  -1  11       70.55       59.11     12.81 o
   3  -1  11       15.35       12.40      3.30 o
   4  -1  11      255.18      245.33     12.33 o
   5  -1  11      168.84      194.93      9.86 o
  -6   0  11       48.79       40.90      4.81 o
  -5   0  11      260.60      283.54     13.30 o
  -4   0  11      495.10      474.21     17.44 o
  -3   0  11      332.39      304.80     14.25 o
  -2   0  11      716.81      699.28     18.07 o
  -1   0  11      317.46      315.87      6.20 o
   0   0  11       22.13       23.19      2.02 o
   1   0  11     1013.72     1019.31     24.03 o
   2   0  11     1556.17     1428.82     42.11 o
   3   0  11      515.72      533.51     39.10 o
   4   0  11        0.77        0.69      2.40 o
   5   0  11       26.68       30.17      4.34 o
   6   0  11      421.63      388.74     21.52 o
  -6   1  11      100.47       88.64      7.49 o
  -5   1  11       65.70       59.68      5.00 o
  -4   1  11        4.35        8.28      1.67 o
  -3   1  11     1319.77     1329.97     57.76 o
  -2   1  11     1464.04     1486.65     27.70 o
  -1   1  11      601.20      594.88     12.42 o
   0   1  11      983.81     1010.13     20.28 o
   1   1  11      279.49      278.31      9.35 o
   2   1  11      541.30      539.66     16.77 o
   3   1  11      747.77      783.08     21.08 o
   4   1  11      243.51      248.02     11.11 o
   5   1  11      461.41      430.41     19.15 o
   6   1  11       85.62       76.79      7.24 o
  -6   2  11     1341.68     1472.54    106.38 o
  -5   2  11      313.60      317.77      8.46 o
  -4   2  11      302.52      306.71      8.50 o
  -3   2  11      309.54      307.84      8.12 o
  -2   2  11      707.01      713.10     14.61 o
  -1   2  11      607.96      604.94     14.40 o
   0   2  11      343.71      328.37      6.23 o
   1   2  11      289.02      282.75      6.90 o
   2   2  11      289.99      272.29     12.75 o
   3   2  11      279.83      284.41     12.08 o
   4   2  11     1006.29      986.26     57.06 o
   5   2  11      444.93      474.70     11.48 o
   6   2  11      223.23      221.03     10.82 o
  -6   3  11      294.19      312.85     17.37 o
  -5   3  11      483.59      487.64     15.63 o
  -4   3  11     1578.56     1522.90    134.21 o
  -3   3  11       16.50       18.03      2.09 o
  -2   3  11       38.16       41.19      3.18 o
  -1   3  11      325.40      349.83      6.95 o
   0   3  11      530.00      553.92     11.63 o
   1   3  11      172.79      165.37      3.28 o
   2   3  11      109.73      103.72      2.56 o
   3   3  11        9.39        5.63      1.11 o
   4   3  11      346.48      301.09     19.38 o
   5   3  11      125.00      152.67     10.03 o
   6   3  11      251.02      265.27     11.70 o
  -5   4  11       61.97       60.26      4.76 o
  -4   4  11      658.22      654.74     17.48 o
  -3   4  11        0.59        4.86      1.52 o
  -2   4  11       90.67       93.63      3.21 o
  -1   4  11        3.05        6.75      1.13 o
   0   4  11      272.89      277.85      5.16 o
   1   4  11      469.20      476.92      7.06 o
   2   4  11       13.81       18.91      1.64 o
   3   4  11       28.04       20.41      1.73 o
   4   4  11      325.59      284.87     21.41 o
   5   4  11       27.25       21.46      3.66 o
   6   4  11        3.19        6.63      2.45 o
  -5   5  11        0.44        0.25      0.98 o
  -4   5  11      206.81      209.15     14.69 o
  -3   5  11      196.90      196.36     15.17 o
  -2   5  11        4.47        6.99      1.22 o
  -1   5  11       20.78       19.27      1.58 o
   0   5  11       50.50       45.27      4.17 o
   1   5  11        3.69        2.91      3.99 o
   2   5  11      335.93      328.57      9.13 o
   3   5  11      362.43      359.06     12.24 o
   4   5  11       60.91       74.67     10.83 o
   5   5  11       34.82       23.27      5.25 o
   6   5  11        5.67        3.05      2.23 o
  -4   6  11       18.58        6.99      2.20 o
  -3   6  11       20.40       22.86      3.27 o
  -2   6  11      470.93      476.03     35.98 o
  -1   6  11      403.20      391.93     11.16 o
   0   6  11      207.21      190.80      9.81 o
   1   6  11       27.93       29.66      3.35 o
   2   6  11       15.99       15.02      1.86 o
   3   6  11      494.18      491.61     13.99 o
   4   6  11      280.37      276.24      9.60 o
   5   6  11      245.87      245.88     18.67 o
   6   6  11       20.11       15.46      4.11 o
  -4   7  11      160.39      162.24     10.35 o
  -3   7  11       93.83       91.61      8.29 o
  -2   7  11      212.65      201.77     10.33 o
  -1   7  11      743.68      755.23     29.13 o
   0   7  11      484.40      477.82     15.16 o
   1   7  11      417.39      393.57     14.81 o
   2   7  11      165.50      157.25      8.30 o
   3   7  11       61.89       56.47      3.25 o
   4   7  11      348.13      363.76      9.90 o
   5   7  11      954.77     1008.39     70.81 o
   6   7  11      688.97      685.77     21.13 o
  -3   8  11      339.40      325.61     18.29 o
  -2   8  11      360.27      314.86     12.96 o
  -1   8  11      271.36      289.40     12.40 o
   0   8  11      319.50      325.13     15.18 o
   1   8  11      732.10      731.28     28.70 o
   2   8  11      743.78      792.46     27.55 o
   3   8  11      290.49      283.59     15.28 o
   4   8  11      232.06      217.68     15.35 o
   5   8  11      141.25      141.84      6.28 o
  -2   9  11      481.61      465.06     20.77 o
  -1   9  11      400.49      441.78     19.91 o
   0   9  11       26.95       21.47      3.55 o
   1   9  11      381.58      383.19     15.72 o
   2   9  11     1494.90     1595.98     48.76 o
   3   9  11      626.46      635.00     20.94 o
   4   9  11      263.51      252.19     11.59 o
   0  10  11      257.10      263.44     15.70 o
   1  10  11        3.35        9.94      3.58 o
   2  10  11       78.48       89.14      8.36 o
   3  10  11      224.88      225.03     10.49 o
  -3  -4  12        8.23        7.85      2.18 o
  -2  -4  12       13.02       10.88      2.24 o
  -1  -4  12       45.66       44.58      3.51 o
   0  -4  12      131.82       89.62     14.10 o
   1  -4  12        4.81       10.44      3.99 o
   2  -4  12      188.13      183.95     11.85 o
  -4  -3  12        3.63        1.59      1.18 o
  -3  -3  12      126.90      118.50      8.44 o
  -2  -3  12      171.75      174.23      5.12 o
  -1  -3  12      176.36      170.88      5.89 o
   0  -3  12       81.11       59.24     12.31 o
   1  -3  12        2.69        3.99      2.90 o
   2  -3  12      148.45      120.69     17.26 o
   3  -3  12      198.62      219.84     13.93 o
  -4  -2  12       10.55        9.30      2.34 o
  -3  -2  12       63.96       63.88      5.58 o
  -2  -2  12      602.35      610.03     42.99 o
  -1  -2  12      326.61      316.91      8.73 o
   0  -2  12      581.34      572.65     23.57 o
   1  -2  12      234.03      225.88     20.69 o
   2  -2  12      102.00       84.86     18.02 o
   3  -2  12      175.66      185.94      9.60 o
   4  -2  12      169.85      164.90     11.16 o
  -5  -1  12      715.99      797.78     32.95 o
  -4  -1  12      425.44      391.24     15.25 o
  -3  -1  12       98.79      103.98     11.55 o
  -2  -1  12      215.13      215.64     16.20 o
  -1  -1  12      618.40      652.03     15.25 o
   0  -1  12     1575.14     1527.54    100.22 o
   1  -1  12      675.25      683.02     27.16 o
   2  -1  12      207.51      207.59     19.78 o
   3  -1  12      165.44      166.12      9.11 o
   4  -1  12      348.06      326.47     18.69 o
  -5   0  12      264.16      259.96     14.78 o
  -4   0  12     1642.26     1717.99     52.59 o
  -3   0  12     1629.52     1687.06     66.53 o
  -2   0  12      210.69      205.23     21.80 o
  -1   0  12      222.22      229.64      6.51 o
   0   0  12      166.64      159.55      6.01 o
   1   0  12      918.71      876.57     36.45 o
   2   0  12     1312.82     1360.04     50.30 o
   3   0  12       83.31       78.57     12.19 o
   4   0  12      412.60      370.91     15.26 o
   5   0  12      322.90      318.25     18.63 o
  -5   1  12       39.58       33.99      4.20 o
  -4   1  12      664.80      666.37     38.37 o
  -3   1  12      569.47      588.57     16.59 o
  -2   1  12      288.76      287.86      7.65 o
  -1   1  12      188.76      180.84      5.43 o
   0   1  12        0.38        3.73      1.45 o
   1   1  12      530.54      529.68     13.32 o
   2   1  12      282.13      260.88     10.27 o
   3   1  12      591.35      608.91     24.62 o
   4   1  12      533.03      550.73     25.97 o
   5   1  12        2.82       11.15      4.32 o
  -5   2  12       26.60       27.17      4.90 o
  -4   2  12       38.26       34.41      3.50 o
  -3   2  12      220.87      219.37      6.73 o
  -2   2  12      271.61      284.82     19.29 o
  -1   2  12      254.78      261.94      7.15 o
   0   2  12       34.18       35.39      2.75 o
   1   2  12        0.34        3.33      0.70 o
   2   2  12        0.65        6.35      2.22 o
   3   2  12       32.04       36.87      6.76 o
   4   2  12        0.46        4.08      2.76 o
   5   2  12      229.10      223.60     10.97 o
  -4   3  12       27.67       29.16      2.72 o
  -3   3  12        4.22        7.85      1.30 o
  -2   3  12       15.10       13.22      1.91 o
  -1   3  12       74.71       73.15      3.99 o
   0   3  12      591.79      601.31     16.07 o
   1   3  12       55.90       56.15      2.70 o
   2   3  12       86.01       77.24      4.58 o
   3   3  12      122.72       80.29     14.83 o
   4   3  12       43.00       32.81      5.78 o
   5   3  12      156.79      153.41      9.60 o
  -4   4  12      150.68      150.37      7.44 o
  -3   4  12       51.08       46.04      3.80 o
  -2   4  12        0.44        4.17      1.12 o
  -1   4  12       24.85       24.33      2.49 o
   0   4  12        6.36        6.84      1.87 o
   1   4  12      274.15      277.17     11.69 o
   2   4  12      350.34      364.47     10.51 o
   3   4  12        0.52        3.17      1.35 o
   4   4  12       61.70       45.57      9.09 o
  -4   5  12      610.47      565.30     23.55 o
  -3   5  12      185.80      180.55      8.53 o
  -2   5  12      237.87      233.01      8.11 o
  -1   5  12       25.65       32.90      6.03 o
   0   5  12      134.23      115.36      5.82 o
   1   5  12       67.67       77.59     11.23 o
   2   5  12      539.08      528.97     14.35 o
   3   5  12      627.71      639.38     15.77 o
   4   5  12      380.01      385.64     10.99 o
  -3   6  12      614.75      620.15     25.78 o
  -2   6  12      746.07      720.75     32.04 o
  -1   6  12      845.12      824.50     49.05 o
   0   6  12      235.57      228.35     11.52 o
   1   6  12       10.11       15.19      2.07 o
   2   6  12      465.29      480.16     10.43 o
   3   6  12      693.90      713.34     16.60 o
   4   6  12     1861.39     1902.88     75.97 o
   5   6  12      577.60      597.57     19.43 o
  -2   7  12      376.03      372.83     20.39 o
  -1   7  12     1173.90      995.09     43.47 o
   0   7  12      962.58      991.02     32.29 o
   1   7  12      336.53      334.83     25.73 o
   2   7  12      316.68      303.56      9.18 o
   3   7  12      152.42      130.25     13.13 o
   4   7  12      282.65      281.82     10.41 o
   5   7  12      769.50      829.22     20.14 o
  -1   8  12      243.75      241.18     14.20 o
   0   8  12     1043.85     1047.03     46.00 o
   1   8  12     1673.06     1713.25     52.67 o
   2   8  12       57.88       56.54      5.55 o
   3   8  12        2.10        3.14      3.20 o
   4   8  12       16.33       11.88      2.95 o
   1   9  12       59.35       55.46      5.85 o
   2   9  12      382.44      384.51     29.48 o
  -2  -2  13      771.94      797.74     41.38 o
  -1  -2  13      679.39      696.81     16.98 o
   0  -2  13       29.90       33.92      3.79 o
   1  -2  13       23.67       20.44      7.01 o
  -3  -1  13      233.61      249.36     33.88 o
  -2  -1  13        3.00        6.38      1.65 o
  -1  -1  13      700.32      707.42     27.15 o
   0  -1  13      953.40     1026.53     42.99 o
   1  -1  13      208.23      177.45     15.58 o
   2  -1  13       88.85       67.71     15.07 o
  -3   0  13        0.57        3.38      1.83 o
  -2   0  13      206.86      183.38      9.80 o
  -1   0  13      115.52      109.97     10.44 o
   0   0  13      196.11      197.81     13.48 o
   1   0  13      711.98      748.18     37.62 o
   2   0  13      541.99      511.16     26.77 o
   3   0  13       42.76       32.99      7.49 o
  -3   1  13      126.69      129.56     16.06 o
  -2   1  13      160.73      154.31     20.49 o
  -1   1  13       24.78       20.56      2.08 o
   0   1  13        2.18        6.62      1.42 o
   1   1  13        6.07        8.04      1.10 o
   2   1  13       83.78       88.01      6.67 o
   3   1  13      263.22      233.09     19.46 o
  -3   2  13      557.20      528.72     18.55 o
  -2   2  13      144.12      141.60     12.58 o
  -1   2  13       55.01       52.69      3.15 o
   0   2  13       27.63       17.57      1.72 o
   1   2  13       21.94       20.44      1.45 o
   2   2  13       12.49        8.23      2.40 o
   3   2  13       68.11       58.70     12.83 o
   4   2  13      177.99      154.16     13.33 o
  -3   3  13      162.38      145.69     11.56 o
  -2   3  13        2.55        0.84      0.86 o
  -1   3  13      351.41      334.78      9.28 o
   0   3  13      102.52      104.18      7.32 o
   1   3  13      232.50      236.78      9.46 o
   2   3  13       11.02       12.73      1.92 o
   3   3  13        1.66        2.02      1.09 o
   4   3  13       52.72       37.90      9.60 o
  -2   4  13        3.22        5.98      1.46 o
  -1   4  13       74.90       66.96      5.15 o
   0   4  13      705.92      716.02     22.81 o
   1   4  13      845.32      841.68     21.71 o
   2   4  13      141.35      136.35      9.93 o
   3   4  13       10.75       16.14      2.32 o
   4   4  13        1.93        1.76      3.18 o
  -2   5  13        7.83       10.09      2.07 o
  -1   5  13       45.06       50.29      7.96 o
   0   5  13      311.38      297.30     13.03 o
   1   5  13      953.20      983.46     30.63 o
   2   5  13      795.06      810.27     21.05 o
   3   5  13      436.63      453.93     17.28 o
   4   5  13      141.18      145.84     12.82 o
  -1   6  13      479.89      469.77     15.17 o
   0   6  13       18.59       16.30      2.71 o
   1   6  13       24.99       25.65      2.88 o
   2   6  13      332.26      318.32     18.79 o
   3   6  13      625.28      624.90     15.91 o
   0   7  13      678.71      660.55     19.77 o
   1   7  13        5.40        5.59      2.01 o
   2   7  13       23.72       16.14      3.46 o
   0   2  14       43.45       26.02      6.66 o
   1   2  14       32.43       28.77      5.24 o
   0   3  14      424.08      393.51     20.24 o
   1   3  14       33.95       31.45      4.39 o
 
